# Supplementary material for: BINge: Multispecies Ortholog Clustering for Differential Gene Expression Analyses
Source: Mol Ecol Resour. 2026 Apr 27;26:e70137. doi: 10.1111/1755-0998.70137 (PMC13112135; doi:10.1111/1755-0998.70137)
Supplement: Supplementary file 1 — Figure S1: A depiction of how a chimera may appear in a component during BINge's clustering by co‐occurrence module. [file MEN-26-e70137-s001.zip]

Archive with 7 entries (7 files):
- FigureS1.docx
- Supplementary_File_1.xlsx
- Supplementary_File_2.xlsx
- Supplementary_File_3.xlsx
- Supplementary_File_4.xlsx
- Supplementary_File_5.xlsx
- Supplementary_Table_1.xlsx
