# Supplementary material for: BINge: Multispecies Ortholog Clustering for Differential Gene Expression Analyses
Source: Mol Ecol Resour. 2026 Apr 27;26:e70137. doi: 10.1111/1755-0998.70137 (PMC13112135; doi:10.1111/1755-0998.70137)
Supplement: Supplementary file 1 — Figure S1: A depiction of how a chimera may appear in a component during BINge's clustering by co‐occurrence module. [file MEN-26-e70137-s001.zip › Supplementary_File_1.xlsx]

## Sheet: mmseqs_param_optimisation
species	c	cov	evalue	mode	sn	num_genes	num_clusters	rand_score	adjusted_rand_score	nmi_score	ami_score		Best RI	Best ARI	Best NMI	Best AMI		Species	Max RI	Max ARI	Max NMI	Max AMI
brapa	0.8	0.4	ev1	connected-component	4	41403	25503	0.999946	0.47826	0.968062	0.637035							brapa	0.999989	0.791458	0.9943	0.902919
brapa	0.8	0.4	ev1e-10	connected-component	4	41403	25503	0.999946	0.47826	0.968062	0.637035							calb	0.999998	0	0.999541	-8.28718e-08
brapa	0.8	0.4	ev1e-5	connected-component	4	41403	25503	0.999946	0.47826	0.968062	0.637035							drerio	0.99996	0.69766	0.98183	0.816328
brapa	0.8	0.4	ev1e-3	connected-component	4	41403	25503	0.999946	0.47826	0.968062	0.637035							ecoli	0.999959	0	0.995598	-7.12468e-09
brapa	0.8	0.4	ev1e-5	connected-component	5.7	41403	25503	0.999946	0.47826	0.968062	0.637035							hlucen	0.999987	0	0.999247	-4.03615e-08
brapa	0.8	0.4	ev1e-10	connected-component	5.7	41403	25503	0.999946	0.47826	0.968062	0.637035							human	0.99994	0.798228	0.982516	0.934442
brapa	0.8	0.4	ev1	connected-component	5.7	41403	25503	0.999946	0.47826	0.968062	0.637035							scere	0.999958	0	0.996999	1.74004e-07
brapa	0.8	0.4	ev1e-3	connected-component	5.7	41403	25503	0.999946	0.47826	0.968062	0.637035							tair	0.999998	0.938175	0.998449	0.955264
brapa	0.8	0.4	ev1	connected-component	6	41403	25503	0.999946	0.47826	0.968062	0.637035							xtrop	0.999981	0.89045	0.993505	0.941582
brapa	0.8	0.4	ev1e-3	connected-component	6	41403	25503	0.999946	0.47826	0.968062	0.637035
brapa	0.8	0.4	ev1e-10	connected-component	6	41403	25503	0.999946	0.47826	0.968062	0.637035
brapa	0.8	0.4	ev1e-5	connected-component	6	41403	25503	0.999946	0.47826	0.968062	0.637035
brapa	0.8	0.4	ev1	connected-component	7	41403	25503	0.999946	0.47826	0.968062	0.637035
brapa	0.8	0.4	ev1e-5	connected-component	7	41403	25503	0.999946	0.47826	0.968062	0.637035
brapa	0.8	0.4	ev1e-3	connected-component	7	41403	25503	0.999946	0.47826	0.968062	0.637035
brapa	0.8	0.4	ev1e-10	connected-component	7	41403	25503	0.999946	0.47826	0.968062	0.637035
brapa	0.8	0.4	ev1e-10	connected-component	7.5	41403	25503	0.999946	0.47826	0.968062	0.637035
brapa	0.8	0.4	ev1e-5	connected-component	7.5	41403	25503	0.999946	0.47826	0.968062	0.637035
brapa	0.8	0.4	ev1	connected-component	7.5	41403	25503	0.999946	0.47826	0.968062	0.637035
brapa	0.8	0.4	ev1e-3	connected-component	7.5	41403	25503	0.999946	0.47826	0.968062	0.637035
brapa	0.8	0.6	ev1e-5	connected-component	4	41403	27542	0.999958	0.530207	0.971195	0.651506
brapa	0.8	0.6	ev1e-3	connected-component	4	41403	27542	0.999958	0.530207	0.971195	0.651506
brapa	0.8	0.6	ev1e-10	connected-component	4	41403	27542	0.999958	0.530207	0.971195	0.651506
brapa	0.8	0.6	ev1	connected-component	4	41403	27542	0.999958	0.530207	0.971195	0.651506
brapa	0.8	0.6	ev1e-3	connected-component	5.7	41403	27542	0.999958	0.530207	0.971195	0.651506
brapa	0.8	0.6	ev1e-10	connected-component	5.7	41403	27542	0.999958	0.530207	0.971195	0.651506
brapa	0.8	0.6	ev1e-5	connected-component	5.7	41403	27542	0.999958	0.530207	0.971195	0.651506
brapa	0.8	0.6	ev1	connected-component	5.7	41403	27542	0.999958	0.530207	0.971195	0.651506
brapa	0.8	0.6	ev1e-10	connected-component	6	41403	27542	0.999958	0.530207	0.971195	0.651506
brapa	0.8	0.6	ev1e-3	connected-component	6	41403	27542	0.999958	0.530207	0.971195	0.651506
brapa	0.8	0.6	ev1	connected-component	6	41403	27542	0.999958	0.530207	0.971195	0.651506
brapa	0.8	0.6	ev1e-5	connected-component	6	41403	27542	0.999958	0.530207	0.971195	0.651506
brapa	0.8	0.6	ev1e-10	connected-component	7	41403	27542	0.999958	0.530207	0.971195	0.651506
brapa	0.8	0.6	ev1e-3	connected-component	7	41403	27542	0.999958	0.530207	0.971195	0.651506
brapa	0.8	0.6	ev1	connected-component	7	41403	27542	0.999958	0.530207	0.971195	0.651506
brapa	0.8	0.6	ev1e-5	connected-component	7	41403	27542	0.999958	0.530207	0.971195	0.651506
brapa	0.8	0.6	ev1e-3	connected-component	7.5	41403	27542	0.999958	0.530207	0.971195	0.651506
brapa	0.8	0.6	ev1e-5	connected-component	7.5	41403	27542	0.999958	0.530207	0.971195	0.651506
brapa	0.8	0.6	ev1e-10	connected-component	7.5	41403	27542	0.999958	0.530207	0.971195	0.651506
brapa	0.8	0.6	ev1	connected-component	7.5	41403	27542	0.999958	0.530207	0.971195	0.651506
brapa	0.8	0.8	ev1e-3	connected-component	4	41403	29867	0.999964	0.555168	0.973658	0.659126
brapa	0.8	0.8	ev1e-5	connected-component	4	41403	29867	0.999964	0.555168	0.973658	0.659126
brapa	0.8	0.8	ev1	connected-component	4	41403	29867	0.999964	0.555168	0.973658	0.659126
brapa	0.8	0.8	ev1e-10	connected-component	4	41403	29867	0.999964	0.555168	0.973658	0.659126
brapa	0.8	0.8	ev1	connected-component	5.7	41403	29867	0.999964	0.555168	0.973658	0.659126
brapa	0.8	0.8	ev1e-3	connected-component	5.7	41403	29867	0.999964	0.555168	0.973658	0.659126
brapa	0.8	0.8	ev1e-10	connected-component	5.7	41403	29867	0.999964	0.555168	0.973658	0.659126
brapa	0.8	0.8	ev1e-5	connected-component	5.7	41403	29867	0.999964	0.555168	0.973658	0.659126
brapa	0.8	0.8	ev1e-3	connected-component	6	41403	29867	0.999964	0.555168	0.973658	0.659126
brapa	0.8	0.8	ev1e-5	connected-component	6	41403	29867	0.999964	0.555168	0.973658	0.659126
brapa	0.8	0.8	ev1e-10	connected-component	6	41403	29867	0.999964	0.555168	0.973658	0.659126
brapa	0.8	0.8	ev1	connected-component	6	41403	29867	0.999964	0.555168	0.973658	0.659126
brapa	0.8	0.8	ev1e-5	connected-component	7	41403	29867	0.999964	0.555168	0.973658	0.659126
brapa	0.8	0.8	ev1e-3	connected-component	7	41403	29867	0.999964	0.555168	0.973658	0.659126
brapa	0.8	0.8	ev1	connected-component	7	41403	29867	0.999964	0.555168	0.973658	0.659126
brapa	0.8	0.8	ev1e-10	connected-component	7	41403	29867	0.999964	0.555168	0.973658	0.659126
brapa	0.8	0.8	ev1e-3	connected-component	7.5	41403	29867	0.999964	0.555168	0.973658	0.659126
brapa	0.8	0.8	ev1	connected-component	7.5	41403	29867	0.999964	0.555168	0.973658	0.659126
brapa	0.8	0.8	ev1e-10	connected-component	7.5	41403	29867	0.999964	0.555168	0.973658	0.659126
brapa	0.8	0.8	ev1e-5	connected-component	7.5	41403	29867	0.999964	0.555168	0.973658	0.659126
brapa	0.8	0.9	ev1e-3	connected-component	4	41403	32253	0.999968	0.560571	0.974272	0.643992
brapa	0.8	0.9	ev1e-10	connected-component	4	41403	32253	0.999968	0.560571	0.974272	0.643992
brapa	0.8	0.9	ev1	connected-component	4	41403	32253	0.999968	0.560571	0.974272	0.643992
brapa	0.8	0.9	ev1e-5	connected-component	4	41403	32253	0.999968	0.560571	0.974272	0.643992
brapa	0.8	0.9	ev1e-10	connected-component	5.7	41403	32253	0.999968	0.560571	0.974272	0.643992
brapa	0.8	0.9	ev1e-3	connected-component	5.7	41403	32253	0.999968	0.560571	0.974272	0.643992
brapa	0.8	0.9	ev1e-5	connected-component	5.7	41403	32253	0.999968	0.560571	0.974272	0.643992
brapa	0.8	0.9	ev1	connected-component	5.7	41403	32253	0.999968	0.560571	0.974272	0.643992
brapa	0.8	0.9	ev1	connected-component	6	41403	32253	0.999968	0.560571	0.974272	0.643992
brapa	0.8	0.9	ev1e-3	connected-component	6	41403	32253	0.999968	0.560571	0.974272	0.643992
brapa	0.8	0.9	ev1e-5	connected-component	6	41403	32253	0.999968	0.560571	0.974272	0.643992
brapa	0.8	0.9	ev1e-10	connected-component	6	41403	32253	0.999968	0.560571	0.974272	0.643992
brapa	0.8	0.9	ev1e-10	connected-component	7	41403	32253	0.999968	0.560571	0.974272	0.643992
brapa	0.8	0.9	ev1	connected-component	7	41403	32253	0.999968	0.560571	0.974272	0.643992
brapa	0.8	0.9	ev1e-3	connected-component	7	41403	32253	0.999968	0.560571	0.974272	0.643992
brapa	0.8	0.9	ev1e-5	connected-component	7	41403	32253	0.999968	0.560571	0.974272	0.643992
brapa	0.8	0.9	ev1	connected-component	7.5	41403	32253	0.999968	0.560571	0.974272	0.643992
brapa	0.8	0.9	ev1e-5	connected-component	7.5	41403	32253	0.999968	0.560571	0.974272	0.643992
brapa	0.8	0.9	ev1e-3	connected-component	7.5	41403	32253	0.999968	0.560571	0.974272	0.643992
brapa	0.8	0.9	ev1e-10	connected-component	7.5	41403	32253	0.999968	0.560571	0.974272	0.643992
brapa	0.8	0.95	ev1e-5	connected-component	4	41403	34428	0.999971	0.562887	0.974458	0.624538
brapa	0.8	0.95	ev1	connected-component	4	41403	34428	0.999971	0.562887	0.974458	0.624538
brapa	0.8	0.95	ev1e-3	connected-component	4	41403	34428	0.999971	0.562887	0.974458	0.624538
brapa	0.8	0.95	ev1e-10	connected-component	4	41403	34428	0.999971	0.562887	0.974458	0.624538
brapa	0.8	0.95	ev1e-5	connected-component	5.7	41403	34428	0.999971	0.562887	0.974458	0.624538
brapa	0.8	0.95	ev1e-3	connected-component	5.7	41403	34428	0.999971	0.562887	0.974458	0.624538
brapa	0.8	0.95	ev1e-10	connected-component	5.7	41403	34428	0.999971	0.562887	0.974458	0.624538
brapa	0.8	0.95	ev1	connected-component	5.7	41403	34428	0.999971	0.562887	0.974458	0.624538
brapa	0.8	0.95	ev1e-3	connected-component	6	41403	34428	0.999971	0.562887	0.974458	0.624538
brapa	0.8	0.95	ev1	connected-component	6	41403	34428	0.999971	0.562887	0.974458	0.624538
brapa	0.8	0.95	ev1e-10	connected-component	6	41403	34428	0.999971	0.562887	0.974458	0.624538
brapa	0.8	0.95	ev1e-5	connected-component	6	41403	34428	0.999971	0.562887	0.974458	0.624538
brapa	0.8	0.95	ev1	connected-component	7	41403	34428	0.999971	0.562887	0.974458	0.624538
brapa	0.8	0.95	ev1e-10	connected-component	7	41403	34428	0.999971	0.562887	0.974458	0.624538
brapa	0.8	0.95	ev1e-3	connected-component	7	41403	34428	0.999971	0.562887	0.974458	0.624538
brapa	0.8	0.95	ev1e-5	connected-component	7	41403	34428	0.999971	0.562887	0.974458	0.624538
brapa	0.8	0.95	ev1e-10	connected-component	7.5	41403	34428	0.999971	0.562887	0.974458	0.624538
brapa	0.8	0.95	ev1e-5	connected-component	7.5	41403	34428	0.999971	0.562887	0.974458	0.624538
brapa	0.8	0.95	ev1e-3	connected-component	7.5	41403	34428	0.999971	0.562887	0.974458	0.624538
brapa	0.8	0.95	ev1	connected-component	7.5	41403	34428	0.999971	0.562887	0.974458	0.624538
brapa	0.85	0.4	ev1	connected-component	4	41403	29026	0.999961	0.558399	0.975661	0.694821
brapa	0.85	0.4	ev1e-10	connected-component	4	41403	29026	0.999961	0.558399	0.975661	0.694821
brapa	0.85	0.4	ev1e-3	connected-component	4	41403	29026	0.999961	0.558399	0.975661	0.694821
brapa	0.85	0.4	ev1e-5	connected-component	4	41403	29026	0.999961	0.558399	0.975661	0.694821
brapa	0.85	0.4	ev1	connected-component	5.7	41403	29026	0.999961	0.558399	0.975661	0.694821
brapa	0.85	0.4	ev1e-3	connected-component	5.7	41403	29026	0.999961	0.558399	0.975661	0.694821
brapa	0.85	0.4	ev1e-10	connected-component	5.7	41403	29026	0.999961	0.558399	0.975661	0.694821
brapa	0.85	0.4	ev1e-5	connected-component	5.7	41403	29026	0.999961	0.558399	0.975661	0.694821
brapa	0.85	0.4	ev1e-3	connected-component	6	41403	29026	0.999961	0.558399	0.975661	0.694821
brapa	0.85	0.4	ev1e-5	connected-component	6	41403	29026	0.999961	0.558399	0.975661	0.694821
brapa	0.85	0.4	ev1	connected-component	6	41403	29026	0.999961	0.558399	0.975661	0.694821
brapa	0.85	0.4	ev1e-10	connected-component	6	41403	29026	0.999961	0.558399	0.975661	0.694821
brapa	0.85	0.4	ev1e-5	connected-component	7	41403	29026	0.999961	0.558399	0.975661	0.694821
brapa	0.85	0.4	ev1e-10	connected-component	7	41403	29026	0.999961	0.558399	0.975661	0.694821
brapa	0.85	0.4	ev1	connected-component	7	41403	29026	0.999961	0.558399	0.975661	0.694821
brapa	0.85	0.4	ev1e-3	connected-component	7	41403	29026	0.999961	0.558399	0.975661	0.694821
brapa	0.85	0.4	ev1e-10	connected-component	7.5	41403	29026	0.999961	0.558399	0.975661	0.694821
brapa	0.85	0.4	ev1	connected-component	7.5	41403	29026	0.999961	0.558399	0.975661	0.694821
brapa	0.85	0.4	ev1e-5	connected-component	7.5	41403	29026	0.999961	0.558399	0.975661	0.694821
brapa	0.85	0.4	ev1e-3	connected-component	7.5	41403	29026	0.999961	0.558399	0.975661	0.694821
brapa	0.85	0.6	ev1e-5	connected-component	4	41403	30791	0.999968	0.5996	0.977706	0.70484
brapa	0.85	0.6	ev1e-3	connected-component	4	41403	30791	0.999968	0.5996	0.977706	0.70484
brapa	0.85	0.6	ev1	connected-component	4	41403	30791	0.999968	0.5996	0.977706	0.70484
brapa	0.85	0.6	ev1e-10	connected-component	4	41403	30791	0.999968	0.5996	0.977706	0.70484
brapa	0.85	0.6	ev1e-3	connected-component	5.7	41403	30791	0.999968	0.5996	0.977706	0.70484
brapa	0.85	0.6	ev1e-10	connected-component	5.7	41403	30791	0.999968	0.5996	0.977706	0.70484
brapa	0.85	0.6	ev1	connected-component	5.7	41403	30791	0.999968	0.5996	0.977706	0.70484
brapa	0.85	0.6	ev1e-5	connected-component	5.7	41403	30791	0.999968	0.5996	0.977706	0.70484
brapa	0.85	0.6	ev1	connected-component	6	41403	30791	0.999968	0.5996	0.977706	0.70484
brapa	0.85	0.6	ev1e-10	connected-component	6	41403	30791	0.999968	0.5996	0.977706	0.70484
brapa	0.85	0.6	ev1e-3	connected-component	6	41403	30791	0.999968	0.5996	0.977706	0.70484
brapa	0.85	0.6	ev1e-5	connected-component	6	41403	30791	0.999968	0.5996	0.977706	0.70484
brapa	0.85	0.6	ev1	connected-component	7	41403	30791	0.999968	0.5996	0.977706	0.70484
brapa	0.85	0.6	ev1e-10	connected-component	7	41403	30791	0.999968	0.5996	0.977706	0.70484
brapa	0.85	0.6	ev1e-3	connected-component	7	41403	30791	0.999968	0.5996	0.977706	0.70484
brapa	0.85	0.6	ev1e-5	connected-component	7	41403	30791	0.999968	0.5996	0.977706	0.70484
brapa	0.85	0.6	ev1e-5	connected-component	7.5	41403	30791	0.999968	0.5996	0.977706	0.70484
brapa	0.85	0.6	ev1e-3	connected-component	7.5	41403	30791	0.999968	0.5996	0.977706	0.70484
brapa	0.85	0.6	ev1e-10	connected-component	7.5	41403	30791	0.999968	0.5996	0.977706	0.70484
brapa	0.85	0.6	ev1	connected-component	7.5	41403	30791	0.999968	0.5996	0.977706	0.70484
brapa	0.85	0.8	ev1	connected-component	4	41403	32987	0.999974	0.623221	0.978735	0.699546
brapa	0.85	0.8	ev1e-5	connected-component	4	41403	32987	0.999974	0.623221	0.978735	0.699546
brapa	0.85	0.8	ev1e-3	connected-component	4	41403	32987	0.999974	0.623221	0.978735	0.699546
brapa	0.85	0.8	ev1e-10	connected-component	4	41403	32987	0.999974	0.623221	0.978735	0.699546
brapa	0.85	0.8	ev1	connected-component	5.7	41403	32987	0.999974	0.623221	0.978735	0.699546
brapa	0.85	0.8	ev1e-10	connected-component	5.7	41403	32987	0.999974	0.623221	0.978735	0.699546
brapa	0.85	0.8	ev1e-5	connected-component	5.7	41403	32987	0.999974	0.623221	0.978735	0.699546
brapa	0.85	0.8	ev1e-3	connected-component	5.7	41403	32987	0.999974	0.623221	0.978735	0.699546
brapa	0.85	0.8	ev1	connected-component	6	41403	32987	0.999974	0.623221	0.978735	0.699546
brapa	0.85	0.8	ev1e-3	connected-component	6	41403	32987	0.999974	0.623221	0.978735	0.699546
brapa	0.85	0.8	ev1e-5	connected-component	6	41403	32987	0.999974	0.623221	0.978735	0.699546
brapa	0.85	0.8	ev1e-10	connected-component	6	41403	32987	0.999974	0.623221	0.978735	0.699546
brapa	0.85	0.8	ev1e-3	connected-component	7	41403	32987	0.999974	0.623221	0.978735	0.699546
brapa	0.85	0.8	ev1e-10	connected-component	7	41403	32987	0.999974	0.623221	0.978735	0.699546
brapa	0.85	0.8	ev1e-5	connected-component	7	41403	32987	0.999974	0.623221	0.978735	0.699546
brapa	0.85	0.8	ev1	connected-component	7	41403	32987	0.999974	0.623221	0.978735	0.699546
brapa	0.85	0.8	ev1e-10	connected-component	7.5	41403	32987	0.999974	0.623221	0.978735	0.699546
brapa	0.85	0.8	ev1e-3	connected-component	7.5	41403	32987	0.999974	0.623221	0.978735	0.699546
brapa	0.85	0.8	ev1e-5	connected-component	7.5	41403	32987	0.999974	0.623221	0.978735	0.699546
brapa	0.85	0.8	ev1	connected-component	7.5	41403	32987	0.999974	0.623221	0.978735	0.699546
brapa	0.85	0.9	ev1e-10	connected-component	4	41403	34989	0.999976	0.623428	0.978592	0.679506
brapa	0.85	0.9	ev1e-5	connected-component	4	41403	34989	0.999976	0.623428	0.978592	0.679506
brapa	0.85	0.9	ev1	connected-component	4	41403	34989	0.999976	0.623428	0.978592	0.679506
brapa	0.85	0.9	ev1e-3	connected-component	4	41403	34989	0.999976	0.623428	0.978592	0.679506
brapa	0.85	0.9	ev1e-10	connected-component	5.7	41403	34989	0.999976	0.623428	0.978592	0.679506
brapa	0.85	0.9	ev1e-5	connected-component	5.7	41403	34989	0.999976	0.623428	0.978592	0.679506
brapa	0.85	0.9	ev1e-3	connected-component	5.7	41403	34989	0.999976	0.623428	0.978592	0.679506
brapa	0.85	0.9	ev1	connected-component	5.7	41403	34989	0.999976	0.623428	0.978592	0.679506
brapa	0.85	0.9	ev1e-5	connected-component	6	41403	34989	0.999976	0.623428	0.978592	0.679506
brapa	0.85	0.9	ev1e-3	connected-component	6	41403	34989	0.999976	0.623428	0.978592	0.679506
brapa	0.85	0.9	ev1	connected-component	6	41403	34989	0.999976	0.623428	0.978592	0.679506
brapa	0.85	0.9	ev1e-10	connected-component	6	41403	34989	0.999976	0.623428	0.978592	0.679506
brapa	0.85	0.9	ev1e-5	connected-component	7	41403	34989	0.999976	0.623428	0.978592	0.679506
brapa	0.85	0.9	ev1e-10	connected-component	7	41403	34989	0.999976	0.623428	0.978592	0.679506
brapa	0.85	0.9	ev1	connected-component	7	41403	34989	0.999976	0.623428	0.978592	0.679506
brapa	0.85	0.9	ev1e-3	connected-component	7	41403	34989	0.999976	0.623428	0.978592	0.679506
brapa	0.85	0.9	ev1e-5	connected-component	7.5	41403	34989	0.999976	0.623428	0.978592	0.679506
brapa	0.85	0.9	ev1	connected-component	7.5	41403	34989	0.999976	0.623428	0.978592	0.679506
brapa	0.85	0.9	ev1e-3	connected-component	7.5	41403	34989	0.999976	0.623428	0.978592	0.679506
brapa	0.85	0.9	ev1e-10	connected-component	7.5	41403	34989	0.999976	0.623428	0.978592	0.679506
brapa	0.85	0.95	ev1e-3	connected-component	4	41403	36671	0.999977	0.615844	0.978281	0.658968
brapa	0.85	0.95	ev1e-10	connected-component	4	41403	36671	0.999977	0.615844	0.978281	0.658968
brapa	0.85	0.95	ev1e-5	connected-component	4	41403	36671	0.999977	0.615844	0.978281	0.658968
brapa	0.85	0.95	ev1	connected-component	4	41403	36671	0.999977	0.615844	0.978281	0.658968
brapa	0.85	0.95	ev1e-5	connected-component	5.7	41403	36671	0.999977	0.615844	0.978281	0.658968
brapa	0.85	0.95	ev1e-3	connected-component	5.7	41403	36671	0.999977	0.615844	0.978281	0.658968
brapa	0.85	0.95	ev1	connected-component	5.7	41403	36671	0.999977	0.615844	0.978281	0.658968
brapa	0.85	0.95	ev1e-10	connected-component	5.7	41403	36671	0.999977	0.615844	0.978281	0.658968
brapa	0.85	0.95	ev1e-3	connected-component	6	41403	36671	0.999977	0.615844	0.978281	0.658968
brapa	0.85	0.95	ev1e-10	connected-component	6	41403	36671	0.999977	0.615844	0.978281	0.658968
brapa	0.85	0.95	ev1e-5	connected-component	6	41403	36671	0.999977	0.615844	0.978281	0.658968
brapa	0.85	0.95	ev1	connected-component	6	41403	36671	0.999977	0.615844	0.978281	0.658968
brapa	0.85	0.95	ev1e-10	connected-component	7	41403	36671	0.999977	0.615844	0.978281	0.658968
brapa	0.85	0.95	ev1e-3	connected-component	7	41403	36671	0.999977	0.615844	0.978281	0.658968
brapa	0.85	0.95	ev1e-5	connected-component	7	41403	36671	0.999977	0.615844	0.978281	0.658968
brapa	0.85	0.95	ev1	connected-component	7	41403	36671	0.999977	0.615844	0.978281	0.658968
brapa	0.85	0.95	ev1e-10	connected-component	7.5	41403	36671	0.999977	0.615844	0.978281	0.658968
brapa	0.85	0.95	ev1	connected-component	7.5	41403	36671	0.999977	0.615844	0.978281	0.658968
brapa	0.85	0.95	ev1e-3	connected-component	7.5	41403	36671	0.999977	0.615844	0.978281	0.658968
brapa	0.85	0.95	ev1e-5	connected-component	7.5	41403	36671	0.999977	0.615844	0.978281	0.658968
brapa	0.9	0.4	ev1e-10	connected-component	4	41403	34221	0.999977	0.67865	0.985514	0.790965
brapa	0.9	0.4	ev1	connected-component	4	41403	34221	0.999977	0.67865	0.985514	0.790965
brapa	0.9	0.4	ev1e-5	connected-component	4	41403	34221	0.999977	0.67865	0.985514	0.790965
brapa	0.9	0.4	ev1e-3	connected-component	4	41403	34221	0.999977	0.67865	0.985514	0.790965
brapa	0.9	0.4	ev1e-3	connected-component	5.7	41403	34221	0.999977	0.67865	0.985514	0.790965
brapa	0.9	0.4	ev1e-5	connected-component	5.7	41403	34221	0.999977	0.67865	0.985514	0.790965
brapa	0.9	0.4	ev1	connected-component	5.7	41403	34221	0.999977	0.67865	0.985514	0.790965
brapa	0.9	0.4	ev1e-10	connected-component	5.7	41403	34221	0.999977	0.67865	0.985514	0.790965
brapa	0.9	0.4	ev1e-3	connected-component	6	41403	34221	0.999977	0.67865	0.985514	0.790965
brapa	0.9	0.4	ev1	connected-component	6	41403	34221	0.999977	0.67865	0.985514	0.790965
brapa	0.9	0.4	ev1e-10	connected-component	6	41403	34221	0.999977	0.67865	0.985514	0.790965
brapa	0.9	0.4	ev1e-5	connected-component	6	41403	34221	0.999977	0.67865	0.985514	0.790965
brapa	0.9	0.4	ev1e-3	connected-component	7	41403	34221	0.999977	0.67865	0.985514	0.790965
brapa	0.9	0.4	ev1	connected-component	7	41403	34221	0.999977	0.67865	0.985514	0.790965
brapa	0.9	0.4	ev1e-10	connected-component	7	41403	34221	0.999977	0.67865	0.985514	0.790965
brapa	0.9	0.4	ev1e-5	connected-component	7	41403	34221	0.999977	0.67865	0.985514	0.790965
brapa	0.9	0.4	ev1e-3	connected-component	7.5	41403	34221	0.999977	0.67865	0.985514	0.790965
brapa	0.9	0.4	ev1e-5	connected-component	7.5	41403	34221	0.999977	0.67865	0.985514	0.790965
brapa	0.9	0.4	ev1e-10	connected-component	7.5	41403	34221	0.999977	0.67865	0.985514	0.790965
brapa	0.9	0.4	ev1	connected-component	7.5	41403	34221	0.999977	0.67865	0.985514	0.790965
brapa	0.9	0.6	ev1e-10	connected-component	4	41403	35750	0.999979	0.696309	0.986487	0.795795
brapa	0.9	0.6	ev1e-3	connected-component	4	41403	35750	0.999979	0.696309	0.986487	0.795795
brapa	0.9	0.6	ev1e-5	connected-component	4	41403	35750	0.999979	0.696309	0.986487	0.795795
brapa	0.9	0.6	ev1	connected-component	4	41403	35750	0.999979	0.696309	0.986487	0.795795
brapa	0.9	0.6	ev1e-10	connected-component	5.7	41403	35750	0.999979	0.696309	0.986487	0.795795
brapa	0.9	0.6	ev1e-5	connected-component	5.7	41403	35750	0.999979	0.696309	0.986487	0.795795
brapa	0.9	0.6	ev1e-3	connected-component	5.7	41403	35750	0.999979	0.696309	0.986487	0.795795
brapa	0.9	0.6	ev1	connected-component	5.7	41403	35750	0.999979	0.696309	0.986487	0.795795
brapa	0.9	0.6	ev1e-5	connected-component	6	41403	35750	0.999979	0.696309	0.986487	0.795795
brapa	0.9	0.6	ev1	connected-component	6	41403	35750	0.999979	0.696309	0.986487	0.795795
brapa	0.9	0.6	ev1e-10	connected-component	6	41403	35750	0.999979	0.696309	0.986487	0.795795
brapa	0.9	0.6	ev1e-3	connected-component	6	41403	35750	0.999979	0.696309	0.986487	0.795795
brapa	0.9	0.6	ev1	connected-component	7	41403	35750	0.999979	0.696309	0.986487	0.795795
brapa	0.9	0.6	ev1e-10	connected-component	7	41403	35750	0.999979	0.696309	0.986487	0.795795
brapa	0.9	0.6	ev1e-5	connected-component	7	41403	35750	0.999979	0.696309	0.986487	0.795795
brapa	0.9	0.6	ev1e-3	connected-component	7	41403	35750	0.999979	0.696309	0.986487	0.795795
brapa	0.9	0.6	ev1e-3	connected-component	7.5	41403	35750	0.999979	0.696309	0.986487	0.795795
brapa	0.9	0.6	ev1	connected-component	7.5	41403	35750	0.999979	0.696309	0.986487	0.795795
brapa	0.9	0.6	ev1e-10	connected-component	7.5	41403	35750	0.999979	0.696309	0.986487	0.795795
brapa	0.9	0.6	ev1e-5	connected-component	7.5	41403	35750	0.999979	0.696309	0.986487	0.795795
brapa	0.9	0.8	ev1	connected-component	4	41403	37854	0.999983	0.717175	0.986417	0.780682
brapa	0.9	0.8	ev1e-3	connected-component	4	41403	37854	0.999983	0.717175	0.986417	0.780682
brapa	0.9	0.8	ev1e-10	connected-component	4	41403	37854	0.999983	0.717175	0.986417	0.780682
brapa	0.9	0.8	ev1e-5	connected-component	4	41403	37854	0.999983	0.717175	0.986417	0.780682
brapa	0.9	0.8	ev1	connected-component	5.7	41403	37854	0.999983	0.717175	0.986417	0.780682
brapa	0.9	0.8	ev1e-3	connected-component	5.7	41403	37854	0.999983	0.717175	0.986417	0.780682
brapa	0.9	0.8	ev1e-10	connected-component	5.7	41403	37854	0.999983	0.717175	0.986417	0.780682
brapa	0.9	0.8	ev1e-5	connected-component	5.7	41403	37854	0.999983	0.717175	0.986417	0.780682
brapa	0.9	0.8	ev1e-10	connected-component	6	41403	37854	0.999983	0.717175	0.986417	0.780682
brapa	0.9	0.8	ev1e-3	connected-component	6	41403	37854	0.999983	0.717175	0.986417	0.780682
brapa	0.9	0.8	ev1e-5	connected-component	6	41403	37854	0.999983	0.717175	0.986417	0.780682
brapa	0.9	0.8	ev1	connected-component	6	41403	37854	0.999983	0.717175	0.986417	0.780682
brapa	0.9	0.8	ev1e-10	connected-component	7	41403	37854	0.999983	0.717175	0.986417	0.780682
brapa	0.9	0.8	ev1	connected-component	7	41403	37854	0.999983	0.717175	0.986417	0.780682
brapa	0.9	0.8	ev1e-5	connected-component	7	41403	37854	0.999983	0.717175	0.986417	0.780682
brapa	0.9	0.8	ev1e-3	connected-component	7	41403	37854	0.999983	0.717175	0.986417	0.780682
brapa	0.9	0.8	ev1e-3	connected-component	7.5	41403	37854	0.999983	0.717175	0.986417	0.780682
brapa	0.9	0.8	ev1e-5	connected-component	7.5	41403	37854	0.999983	0.717175	0.986417	0.780682
brapa	0.9	0.8	ev1	connected-component	7.5	41403	37854	0.999983	0.717175	0.986417	0.780682
brapa	0.9	0.8	ev1e-10	connected-component	7.5	41403	37854	0.999983	0.717175	0.986417	0.780682
brapa	0.9	0.9	ev1e-5	connected-component	4	41403	39594	0.999984	0.712492	0.985519	0.753481
brapa	0.9	0.9	ev1e-3	connected-component	4	41403	39594	0.999984	0.712492	0.985519	0.753481
brapa	0.9	0.9	ev1e-10	connected-component	4	41403	39594	0.999984	0.712492	0.985519	0.753481
brapa	0.9	0.9	ev1	connected-component	4	41403	39594	0.999984	0.712492	0.985519	0.753481
brapa	0.9	0.9	ev1e-10	connected-component	5.7	41403	39594	0.999984	0.712492	0.985519	0.753481
brapa	0.9	0.9	ev1	connected-component	5.7	41403	39594	0.999984	0.712492	0.985519	0.753481
brapa	0.9	0.9	ev1e-3	connected-component	5.7	41403	39594	0.999984	0.712492	0.985519	0.753481
brapa	0.9	0.9	ev1e-5	connected-component	5.7	41403	39594	0.999984	0.712492	0.985519	0.753481
brapa	0.9	0.9	ev1e-3	connected-component	6	41403	39594	0.999984	0.712492	0.985519	0.753481
brapa	0.9	0.9	ev1	connected-component	6	41403	39594	0.999984	0.712492	0.985519	0.753481
brapa	0.9	0.9	ev1e-10	connected-component	6	41403	39594	0.999984	0.712492	0.985519	0.753481
brapa	0.9	0.9	ev1e-5	connected-component	6	41403	39594	0.999984	0.712492	0.985519	0.753481
brapa	0.9	0.9	ev1	connected-component	7	41403	39594	0.999984	0.712492	0.985519	0.753481
brapa	0.9	0.9	ev1e-10	connected-component	7	41403	39594	0.999984	0.712492	0.985519	0.753481
brapa	0.9	0.9	ev1e-5	connected-component	7	41403	39594	0.999984	0.712492	0.985519	0.753481
brapa	0.9	0.9	ev1e-3	connected-component	7	41403	39594	0.999984	0.712492	0.985519	0.753481
brapa	0.9	0.9	ev1e-10	connected-component	7.5	41403	39594	0.999984	0.712492	0.985519	0.753481
brapa	0.9	0.9	ev1e-3	connected-component	7.5	41403	39594	0.999984	0.712492	0.985519	0.753481
brapa	0.9	0.9	ev1e-5	connected-component	7.5	41403	39594	0.999984	0.712492	0.985519	0.753481
brapa	0.9	0.9	ev1	connected-component	7.5	41403	39594	0.999984	0.712492	0.985519	0.753481
brapa	0.9	0.95	ev1e-10	connected-component	4	41403	40853	0.999984	0.695351	0.984623	0.727888
brapa	0.9	0.95	ev1e-5	connected-component	4	41403	40853	0.999984	0.695351	0.984623	0.727888
brapa	0.9	0.95	ev1e-3	connected-component	4	41403	40853	0.999984	0.695351	0.984623	0.727888
brapa	0.9	0.95	ev1	connected-component	4	41403	40853	0.999984	0.695351	0.984623	0.727888
brapa	0.9	0.95	ev1e-3	connected-component	5.7	41403	40853	0.999984	0.695351	0.984623	0.727888
brapa	0.9	0.95	ev1e-10	connected-component	5.7	41403	40853	0.999984	0.695351	0.984623	0.727888
brapa	0.9	0.95	ev1e-5	connected-component	5.7	41403	40853	0.999984	0.695351	0.984623	0.727888
brapa	0.9	0.95	ev1	connected-component	5.7	41403	40853	0.999984	0.695351	0.984623	0.727888
brapa	0.9	0.95	ev1e-10	connected-component	6	41403	40853	0.999984	0.695351	0.984623	0.727888
brapa	0.9	0.95	ev1e-5	connected-component	6	41403	40853	0.999984	0.695351	0.984623	0.727888
brapa	0.9	0.95	ev1e-3	connected-component	6	41403	40853	0.999984	0.695351	0.984623	0.727888
brapa	0.9	0.95	ev1	connected-component	6	41403	40853	0.999984	0.695351	0.984623	0.727888
brapa	0.9	0.95	ev1e-3	connected-component	7	41403	40853	0.999984	0.695351	0.984623	0.727888
brapa	0.9	0.95	ev1	connected-component	7	41403	40853	0.999984	0.695351	0.984623	0.727888
brapa	0.9	0.95	ev1e-10	connected-component	7	41403	40853	0.999984	0.695351	0.984623	0.727888
brapa	0.9	0.95	ev1e-5	connected-component	7	41403	40853	0.999984	0.695351	0.984623	0.727888
brapa	0.9	0.95	ev1	connected-component	7.5	41403	40853	0.999984	0.695351	0.984623	0.727888
brapa	0.9	0.95	ev1e-10	connected-component	7.5	41403	40853	0.999984	0.695351	0.984623	0.727888
brapa	0.9	0.95	ev1e-5	connected-component	7.5	41403	40853	0.999984	0.695351	0.984623	0.727888
brapa	0.9	0.95	ev1e-3	connected-component	7.5	41403	40853	0.999984	0.695351	0.984623	0.727888
brapa	0.95	0.4	ev1	connected-component	4	41403	39019	0.999985	0.764988	0.993296	0.889586
brapa	0.95	0.4	ev1e-10	connected-component	4	41403	39019	0.999985	0.764988	0.993296	0.889586
brapa	0.95	0.4	ev1e-5	connected-component	4	41403	39019	0.999985	0.764988	0.993296	0.889586
brapa	0.95	0.4	ev1e-3	connected-component	4	41403	39019	0.999985	0.764988	0.993296	0.889586
brapa	0.95	0.4	ev1e-3	connected-component	5.7	41403	39019	0.999985	0.764988	0.993296	0.889586
brapa	0.95	0.4	ev1e-10	connected-component	5.7	41403	39019	0.999985	0.764988	0.993296	0.889586
brapa	0.95	0.4	ev1	connected-component	5.7	41403	39019	0.999985	0.764988	0.993296	0.889586
brapa	0.95	0.4	ev1e-5	connected-component	5.7	41403	39019	0.999985	0.764988	0.993296	0.889586
brapa	0.95	0.4	ev1e-3	connected-component	6	41403	39019	0.999985	0.764988	0.993296	0.889586
brapa	0.95	0.4	ev1	connected-component	6	41403	39019	0.999985	0.764988	0.993296	0.889586
brapa	0.95	0.4	ev1e-10	connected-component	6	41403	39019	0.999985	0.764988	0.993296	0.889586
brapa	0.95	0.4	ev1e-5	connected-component	6	41403	39019	0.999985	0.764988	0.993296	0.889586
brapa	0.95	0.4	ev1e-3	connected-component	7	41403	39019	0.999985	0.764988	0.993296	0.889586
brapa	0.95	0.4	ev1e-5	connected-component	7	41403	39019	0.999985	0.764988	0.993296	0.889586
brapa	0.95	0.4	ev1	connected-component	7	41403	39019	0.999985	0.764988	0.993296	0.889586
brapa	0.95	0.4	ev1e-10	connected-component	7	41403	39019	0.999985	0.764988	0.993296	0.889586
brapa	0.95	0.4	ev1e-5	connected-component	7.5	41403	39019	0.999985	0.764988	0.993296	0.889586
brapa	0.95	0.4	ev1e-10	connected-component	7.5	41403	39019	0.999985	0.764988	0.993296	0.889586
brapa	0.95	0.4	ev1e-3	connected-component	7.5	41403	39019	0.999985	0.764988	0.993296	0.889586
brapa	0.95	0.4	ev1	connected-component	7.5	41403	39019	0.999985	0.764988	0.993296	0.889586
brapa	0.95	0.6	ev1e-3	connected-component	4	41403	40148	0.999987	0.778967	0.993334	0.885998
brapa	0.95	0.6	ev1e-5	connected-component	4	41403	40148	0.999987	0.778967	0.993334	0.885998
brapa	0.95	0.6	ev1e-10	connected-component	4	41403	40148	0.999987	0.778967	0.993334	0.885998
brapa	0.95	0.6	ev1	connected-component	4	41403	40148	0.999987	0.778967	0.993334	0.885998
brapa	0.95	0.6	ev1e-3	connected-component	5.7	41403	40148	0.999987	0.778967	0.993334	0.885998
brapa	0.95	0.6	ev1	connected-component	5.7	41403	40148	0.999987	0.778967	0.993334	0.885998
brapa	0.95	0.6	ev1e-5	connected-component	5.7	41403	40148	0.999987	0.778967	0.993334	0.885998
brapa	0.95	0.6	ev1e-10	connected-component	5.7	41403	40148	0.999987	0.778967	0.993334	0.885998
brapa	0.95	0.6	ev1e-5	connected-component	6	41403	40148	0.999987	0.778967	0.993334	0.885998
brapa	0.95	0.6	ev1e-10	connected-component	6	41403	40148	0.999987	0.778967	0.993334	0.885998
brapa	0.95	0.6	ev1	connected-component	6	41403	40148	0.999987	0.778967	0.993334	0.885998
brapa	0.95	0.6	ev1e-3	connected-component	6	41403	40148	0.999987	0.778967	0.993334	0.885998
brapa	0.95	0.6	ev1e-10	connected-component	7	41403	40148	0.999987	0.778967	0.993334	0.885998
brapa	0.95	0.6	ev1e-3	connected-component	7	41403	40148	0.999987	0.778967	0.993334	0.885998
brapa	0.95	0.6	ev1e-5	connected-component	7	41403	40148	0.999987	0.778967	0.993334	0.885998
brapa	0.95	0.6	ev1	connected-component	7	41403	40148	0.999987	0.778967	0.993334	0.885998
brapa	0.95	0.6	ev1e-10	connected-component	7.5	41403	40148	0.999987	0.778967	0.993334	0.885998
brapa	0.95	0.6	ev1	connected-component	7.5	41403	40148	0.999987	0.778967	0.993334	0.885998
brapa	0.95	0.6	ev1e-3	connected-component	7.5	41403	40148	0.999987	0.778967	0.993334	0.885998
brapa	0.95	0.6	ev1e-5	connected-component	7.5	41403	40148	0.999987	0.778967	0.993334	0.885998
brapa	0.95	0.8	ev1e-5	connected-component	4	41403	41931	0.999989	0.791458	0.992174	0.858132			Y
brapa	0.95	0.8	ev1	connected-component	4	41403	41931	0.999989	0.791458	0.992174	0.858132			Y
brapa	0.95	0.8	ev1e-10	connected-component	4	41403	41931	0.999989	0.791458	0.992174	0.858132			Y
brapa	0.95	0.8	ev1e-3	connected-component	4	41403	41931	0.999989	0.791458	0.992174	0.858132			Y
brapa	0.95	0.8	ev1e-5	connected-component	5.7	41403	41931	0.999989	0.791458	0.992174	0.858132			Y
brapa	0.95	0.8	ev1	connected-component	5.7	41403	41931	0.999989	0.791458	0.992174	0.858132			Y
brapa	0.95	0.8	ev1e-10	connected-component	5.7	41403	41931	0.999989	0.791458	0.992174	0.858132			Y
brapa	0.95	0.8	ev1e-3	connected-component	5.7	41403	41931	0.999989	0.791458	0.992174	0.858132			Y
brapa	0.95	0.8	ev1e-3	connected-component	6	41403	41931	0.999989	0.791458	0.992174	0.858132			Y
brapa	0.95	0.8	ev1e-5	connected-component	6	41403	41931	0.999989	0.791458	0.992174	0.858132			Y
brapa	0.95	0.8	ev1	connected-component	6	41403	41931	0.999989	0.791458	0.992174	0.858132			Y
brapa	0.95	0.8	ev1e-10	connected-component	6	41403	41931	0.999989	0.791458	0.992174	0.858132			Y
brapa	0.95	0.8	ev1	connected-component	7	41403	41931	0.999989	0.791458	0.992174	0.858132			Y
brapa	0.95	0.8	ev1e-10	connected-component	7	41403	41931	0.999989	0.791458	0.992174	0.858132			Y
brapa	0.95	0.8	ev1e-3	connected-component	7	41403	41931	0.999989	0.791458	0.992174	0.858132			Y
brapa	0.95	0.8	ev1e-5	connected-component	7	41403	41931	0.999989	0.791458	0.992174	0.858132			Y
brapa	0.95	0.8	ev1e-3	connected-component	7.5	41403	41931	0.999989	0.791458	0.992174	0.858132			Y
brapa	0.95	0.8	ev1e-10	connected-component	7.5	41403	41931	0.999989	0.791458	0.992174	0.858132			Y
brapa	0.95	0.8	ev1	connected-component	7.5	41403	41931	0.999989	0.791458	0.992174	0.858132			Y
brapa	0.95	0.8	ev1e-5	connected-component	7.5	41403	41931	0.999989	0.791458	0.992174	0.858132			Y
brapa	0.95	0.9	ev1e-10	connected-component	4	41403	43576	0.999989	0.776194	0.990382	0.81611
brapa	0.95	0.9	ev1	connected-component	4	41403	43576	0.999989	0.776194	0.990382	0.81611
brapa	0.95	0.9	ev1e-5	connected-component	4	41403	43576	0.999989	0.776194	0.990382	0.81611
brapa	0.95	0.9	ev1e-3	connected-component	4	41403	43576	0.999989	0.776194	0.990382	0.81611
brapa	0.95	0.9	ev1e-5	connected-component	5.7	41403	43576	0.999989	0.776194	0.990382	0.81611
brapa	0.95	0.9	ev1e-3	connected-component	5.7	41403	43576	0.999989	0.776194	0.990382	0.81611
brapa	0.95	0.9	ev1	connected-component	5.7	41403	43576	0.999989	0.776194	0.990382	0.81611
brapa	0.95	0.9	ev1e-10	connected-component	5.7	41403	43576	0.999989	0.776194	0.990382	0.81611
brapa	0.95	0.9	ev1e-10	connected-component	6	41403	43576	0.999989	0.776194	0.990382	0.81611
brapa	0.95	0.9	ev1	connected-component	6	41403	43576	0.999989	0.776194	0.990382	0.81611
brapa	0.95	0.9	ev1e-5	connected-component	6	41403	43576	0.999989	0.776194	0.990382	0.81611
brapa	0.95	0.9	ev1e-3	connected-component	6	41403	43576	0.999989	0.776194	0.990382	0.81611
brapa	0.95	0.9	ev1	connected-component	7	41403	43576	0.999989	0.776194	0.990382	0.81611
brapa	0.95	0.9	ev1e-5	connected-component	7	41403	43576	0.999989	0.776194	0.990382	0.81611
brapa	0.95	0.9	ev1e-10	connected-component	7	41403	43576	0.999989	0.776194	0.990382	0.81611
brapa	0.95	0.9	ev1e-3	connected-component	7	41403	43576	0.999989	0.776194	0.990382	0.81611
brapa	0.95	0.9	ev1e-3	connected-component	7.5	41403	43576	0.999989	0.776194	0.990382	0.81611
brapa	0.95	0.9	ev1e-10	connected-component	7.5	41403	43576	0.999989	0.776194	0.990382	0.81611
brapa	0.95	0.9	ev1	connected-component	7.5	41403	43576	0.999989	0.776194	0.990382	0.81611
brapa	0.95	0.9	ev1e-5	connected-component	7.5	41403	43576	0.999989	0.776194	0.990382	0.81611
brapa	0.95	0.95	ev1e-3	connected-component	4	41403	44461	0.999989	0.760024	0.989422	0.791757
brapa	0.95	0.95	ev1e-5	connected-component	4	41403	44461	0.999989	0.760024	0.989422	0.791757
brapa	0.95	0.95	ev1	connected-component	4	41403	44461	0.999989	0.760024	0.989422	0.791757
brapa	0.95	0.95	ev1e-10	connected-component	4	41403	44461	0.999989	0.760024	0.989422	0.791757
brapa	0.95	0.95	ev1e-3	connected-component	5.7	41403	44461	0.999989	0.760024	0.989422	0.791757
brapa	0.95	0.95	ev1	connected-component	5.7	41403	44461	0.999989	0.760024	0.989422	0.791757
brapa	0.95	0.95	ev1e-5	connected-component	5.7	41403	44461	0.999989	0.760024	0.989422	0.791757
brapa	0.95	0.95	ev1e-10	connected-component	5.7	41403	44461	0.999989	0.760024	0.989422	0.791757
brapa	0.95	0.95	ev1e-10	connected-component	6	41403	44461	0.999989	0.760024	0.989422	0.791757
brapa	0.95	0.95	ev1e-3	connected-component	6	41403	44461	0.999989	0.760024	0.989422	0.791757
brapa	0.95	0.95	ev1e-5	connected-component	6	41403	44461	0.999989	0.760024	0.989422	0.791757
brapa	0.95	0.95	ev1	connected-component	6	41403	44461	0.999989	0.760024	0.989422	0.791757
brapa	0.95	0.95	ev1e-3	connected-component	7	41403	44461	0.999989	0.760024	0.989422	0.791757
brapa	0.95	0.95	ev1e-5	connected-component	7	41403	44461	0.999989	0.760024	0.989422	0.791757
brapa	0.95	0.95	ev1	connected-component	7	41403	44461	0.999989	0.760024	0.989422	0.791757
brapa	0.95	0.95	ev1e-10	connected-component	7	41403	44461	0.999989	0.760024	0.989422	0.791757
brapa	0.95	0.95	ev1e-10	connected-component	7.5	41403	44461	0.999989	0.760024	0.989422	0.791757
brapa	0.95	0.95	ev1e-3	connected-component	7.5	41403	44461	0.999989	0.760024	0.989422	0.791757
brapa	0.95	0.95	ev1	connected-component	7.5	41403	44461	0.999989	0.760024	0.989422	0.791757
brapa	0.95	0.95	ev1e-5	connected-component	7.5	41403	44461	0.999989	0.760024	0.989422	0.791757
brapa	0.98	0.4	ev1e-5	connected-component	4	41403	40109	0.999986	0.775962	0.9943	0.902919				Y
brapa	0.98	0.4	ev1e-3	connected-component	4	41403	40109	0.999986	0.775962	0.9943	0.902919				Y
brapa	0.98	0.4	ev1e-10	connected-component	4	41403	40109	0.999986	0.775962	0.9943	0.902919				Y
brapa	0.98	0.4	ev1	connected-component	4	41403	40109	0.999986	0.775962	0.9943	0.902919				Y	Y
brapa	0.98	0.4	ev1e-10	connected-component	5.7	41403	40109	0.999986	0.775962	0.9943	0.902919				Y
brapa	0.98	0.4	ev1e-3	connected-component	5.7	41403	40109	0.999986	0.775962	0.9943	0.902919				Y
brapa	0.98	0.4	ev1e-5	connected-component	5.7	41403	40109	0.999986	0.775962	0.9943	0.902919				Y
brapa	0.98	0.4	ev1	connected-component	5.7	41403	40109	0.999986	0.775962	0.9943	0.902919				Y
brapa	0.98	0.4	ev1	connected-component	6	41403	40109	0.999986	0.775962	0.9943	0.902919				Y
brapa	0.98	0.4	ev1e-5	connected-component	6	41403	40109	0.999986	0.775962	0.9943	0.902919				Y
brapa	0.98	0.4	ev1e-3	connected-component	6	41403	40109	0.999986	0.775962	0.9943	0.902919				Y
brapa	0.98	0.4	ev1e-10	connected-component	6	41403	40109	0.999986	0.775962	0.9943	0.902919				Y
brapa	0.98	0.4	ev1e-10	connected-component	7	41403	40109	0.999986	0.775962	0.9943	0.902919				Y
brapa	0.98	0.4	ev1e-3	connected-component	7	41403	40109	0.999986	0.775962	0.9943	0.902919				Y
brapa	0.98	0.4	ev1e-5	connected-component	7	41403	40109	0.999986	0.775962	0.9943	0.902919				Y
brapa	0.98	0.4	ev1	connected-component	7	41403	40109	0.999986	0.775962	0.9943	0.902919				Y
brapa	0.98	0.4	ev1e-3	connected-component	7.5	41403	40109	0.999986	0.775962	0.9943	0.902919				Y
brapa	0.98	0.4	ev1e-5	connected-component	7.5	41403	40109	0.999986	0.775962	0.9943	0.902919				Y
brapa	0.98	0.4	ev1	connected-component	7.5	41403	40109	0.999986	0.775962	0.9943	0.902919				Y
brapa	0.98	0.4	ev1e-10	connected-component	7.5	41403	40109	0.999986	0.775962	0.9943	0.902919				Y
brapa	0.98	0.6	ev1e-5	connected-component	4	41403	41206	0.999988	0.784237	0.993839	0.891119
brapa	0.98	0.6	ev1e-3	connected-component	4	41403	41206	0.999988	0.784237	0.993839	0.891119
brapa	0.98	0.6	ev1e-10	connected-component	4	41403	41206	0.999988	0.784237	0.993839	0.891119
brapa	0.98	0.6	ev1	connected-component	4	41403	41206	0.999988	0.784237	0.993839	0.891119
brapa	0.98	0.6	ev1e-3	connected-component	5.7	41403	41206	0.999988	0.784237	0.993839	0.891119
brapa	0.98	0.6	ev1e-10	connected-component	5.7	41403	41206	0.999988	0.784237	0.993839	0.891119
brapa	0.98	0.6	ev1e-5	connected-component	5.7	41403	41206	0.999988	0.784237	0.993839	0.891119
brapa	0.98	0.6	ev1	connected-component	5.7	41403	41206	0.999988	0.784237	0.993839	0.891119
brapa	0.98	0.6	ev1e-5	connected-component	6	41403	41206	0.999988	0.784237	0.993839	0.891119
brapa	0.98	0.6	ev1	connected-component	6	41403	41206	0.999988	0.784237	0.993839	0.891119
brapa	0.98	0.6	ev1e-3	connected-component	6	41403	41206	0.999988	0.784237	0.993839	0.891119
brapa	0.98	0.6	ev1e-10	connected-component	6	41403	41206	0.999988	0.784237	0.993839	0.891119
brapa	0.98	0.6	ev1	connected-component	7	41403	41206	0.999988	0.784237	0.993839	0.891119
brapa	0.98	0.6	ev1e-5	connected-component	7	41403	41206	0.999988	0.784237	0.993839	0.891119
brapa	0.98	0.6	ev1e-3	connected-component	7	41403	41206	0.999988	0.784237	0.993839	0.891119
brapa	0.98	0.6	ev1e-10	connected-component	7	41403	41206	0.999988	0.784237	0.993839	0.891119
brapa	0.98	0.6	ev1e-3	connected-component	7.5	41403	41206	0.999988	0.784237	0.993839	0.891119
brapa	0.98	0.6	ev1	connected-component	7.5	41403	41206	0.999988	0.784237	0.993839	0.891119
brapa	0.98	0.6	ev1e-10	connected-component	7.5	41403	41206	0.999988	0.784237	0.993839	0.891119
brapa	0.98	0.6	ev1e-5	connected-component	7.5	41403	41206	0.999988	0.784237	0.993839	0.891119
brapa	0.98	0.8	ev1e-5	connected-component	4	41403	43057	0.999989	0.789799	0.992262	0.854781		Y
brapa	0.98	0.8	ev1e-10	connected-component	4	41403	43057	0.999989	0.789799	0.992262	0.854781		Y
brapa	0.98	0.8	ev1e-3	connected-component	4	41403	43057	0.999989	0.789799	0.992262	0.854781		Y
brapa	0.98	0.8	ev1	connected-component	4	41403	43057	0.999989	0.789799	0.992262	0.854781		Y
brapa	0.98	0.8	ev1e-10	connected-component	5.7	41403	43057	0.999989	0.789799	0.992262	0.854781		Y
brapa	0.98	0.8	ev1	connected-component	5.7	41403	43057	0.999989	0.789799	0.992262	0.854781		Y
brapa	0.98	0.8	ev1e-3	connected-component	5.7	41403	43057	0.999989	0.789799	0.992262	0.854781		Y
brapa	0.98	0.8	ev1e-5	connected-component	5.7	41403	43057	0.999989	0.789799	0.992262	0.854781		Y
brapa	0.98	0.8	ev1e-5	connected-component	6	41403	43057	0.999989	0.789799	0.992262	0.854781		Y
brapa	0.98	0.8	ev1e-3	connected-component	6	41403	43057	0.999989	0.789799	0.992262	0.854781		Y
brapa	0.98	0.8	ev1e-10	connected-component	6	41403	43057	0.999989	0.789799	0.992262	0.854781		Y
brapa	0.98	0.8	ev1	connected-component	6	41403	43057	0.999989	0.789799	0.992262	0.854781		Y
brapa	0.98	0.8	ev1e-10	connected-component	7	41403	43057	0.999989	0.789799	0.992262	0.854781		Y
brapa	0.98	0.8	ev1	connected-component	7	41403	43057	0.999989	0.789799	0.992262	0.854781		Y
brapa	0.98	0.8	ev1e-5	connected-component	7	41403	43057	0.999989	0.789799	0.992262	0.854781		Y
brapa	0.98	0.8	ev1e-3	connected-component	7	41403	43057	0.999989	0.789799	0.992262	0.854781		Y
brapa	0.98	0.8	ev1e-10	connected-component	7.5	41403	43057	0.999989	0.789799	0.992262	0.854781		Y
brapa	0.98	0.8	ev1e-3	connected-component	7.5	41403	43057	0.999989	0.789799	0.992262	0.854781		Y
brapa	0.98	0.8	ev1e-5	connected-component	7.5	41403	43057	0.999989	0.789799	0.992262	0.854781		Y
brapa	0.98	0.8	ev1	connected-component	7.5	41403	43057	0.999989	0.789799	0.992262	0.854781		Y
brapa	0.98	0.9	ev1e-5	connected-component	4	41403	44745	0.999989	0.768348	0.990116	0.803764
brapa	0.98	0.9	ev1e-3	connected-component	4	41403	44745	0.999989	0.768348	0.990116	0.803764
brapa	0.98	0.9	ev1	connected-component	4	41403	44745	0.999989	0.768348	0.990116	0.803764
brapa	0.98	0.9	ev1e-10	connected-component	4	41403	44745	0.999989	0.768348	0.990116	0.803764
brapa	0.98	0.9	ev1	connected-component	5.7	41403	44745	0.999989	0.768348	0.990116	0.803764
brapa	0.98	0.9	ev1e-10	connected-component	5.7	41403	44745	0.999989	0.768348	0.990116	0.803764
brapa	0.98	0.9	ev1e-3	connected-component	5.7	41403	44745	0.999989	0.768348	0.990116	0.803764
brapa	0.98	0.9	ev1e-5	connected-component	5.7	41403	44745	0.999989	0.768348	0.990116	0.803764
brapa	0.98	0.9	ev1e-10	connected-component	6	41403	44745	0.999989	0.768348	0.990116	0.803764
brapa	0.98	0.9	ev1	connected-component	6	41403	44745	0.999989	0.768348	0.990116	0.803764
brapa	0.98	0.9	ev1e-5	connected-component	6	41403	44745	0.999989	0.768348	0.990116	0.803764
brapa	0.98	0.9	ev1e-3	connected-component	6	41403	44745	0.999989	0.768348	0.990116	0.803764
brapa	0.98	0.9	ev1	connected-component	7	41403	44745	0.999989	0.768348	0.990116	0.803764
brapa	0.98	0.9	ev1e-10	connected-component	7	41403	44745	0.999989	0.768348	0.990116	0.803764
brapa	0.98	0.9	ev1e-3	connected-component	7	41403	44745	0.999989	0.768348	0.990116	0.803764
brapa	0.98	0.9	ev1e-5	connected-component	7	41403	44745	0.999989	0.768348	0.990116	0.803764
brapa	0.98	0.9	ev1e-3	connected-component	7.5	41403	44745	0.999989	0.768348	0.990116	0.803764
brapa	0.98	0.9	ev1	connected-component	7.5	41403	44745	0.999989	0.768348	0.990116	0.803764
brapa	0.98	0.9	ev1e-10	connected-component	7.5	41403	44745	0.999989	0.768348	0.990116	0.803764
brapa	0.98	0.9	ev1e-5	connected-component	7.5	41403	44745	0.999989	0.768348	0.990116	0.803764
brapa	0.98	0.95	ev1	connected-component	4	41403	45622	0.999989	0.748852	0.989085	0.777017
brapa	0.98	0.95	ev1e-3	connected-component	4	41403	45622	0.999989	0.748852	0.989085	0.777017
brapa	0.98	0.95	ev1e-5	connected-component	4	41403	45622	0.999989	0.748852	0.989085	0.777017
brapa	0.98	0.95	ev1e-10	connected-component	4	41403	45622	0.999989	0.748852	0.989085	0.777017
brapa	0.98	0.95	ev1e-5	connected-component	5.7	41403	45622	0.999989	0.748852	0.989085	0.777017
brapa	0.98	0.95	ev1	connected-component	5.7	41403	45622	0.999989	0.748852	0.989085	0.777017
brapa	0.98	0.95	ev1e-3	connected-component	5.7	41403	45622	0.999989	0.748852	0.989085	0.777017
brapa	0.98	0.95	ev1e-10	connected-component	5.7	41403	45622	0.999989	0.748852	0.989085	0.777017
brapa	0.98	0.95	ev1e-10	connected-component	6	41403	45622	0.999989	0.748852	0.989085	0.777017
brapa	0.98	0.95	ev1	connected-component	6	41403	45622	0.999989	0.748852	0.989085	0.777017
brapa	0.98	0.95	ev1e-3	connected-component	6	41403	45622	0.999989	0.748852	0.989085	0.777017
brapa	0.98	0.95	ev1e-5	connected-component	6	41403	45622	0.999989	0.748852	0.989085	0.777017
brapa	0.98	0.95	ev1	connected-component	7	41403	45622	0.999989	0.748852	0.989085	0.777017
brapa	0.98	0.95	ev1e-3	connected-component	7	41403	45622	0.999989	0.748852	0.989085	0.777017
brapa	0.98	0.95	ev1e-5	connected-component	7	41403	45622	0.999989	0.748852	0.989085	0.777017
brapa	0.98	0.95	ev1e-10	connected-component	7	41403	45622	0.999989	0.748852	0.989085	0.777017
brapa	0.98	0.95	ev1	connected-component	7.5	41403	45622	0.999989	0.748852	0.989085	0.777017
brapa	0.98	0.95	ev1e-5	connected-component	7.5	41403	45622	0.999989	0.748852	0.989085	0.777017
brapa	0.98	0.95	ev1e-10	connected-component	7.5	41403	45622	0.999989	0.748852	0.989085	0.777017
brapa	0.98	0.95	ev1e-3	connected-component	7.5	41403	45622	0.999989	0.748852	0.989085	0.777017
calb	0.8	0.4	ev1e-10	connected-component	4	6030	5885	0.999986	0	0.997776	-8.28718e-08			Y		Y
calb	0.8	0.4	ev1e-5	connected-component	4	6030	5885	0.999986	0	0.997776	-8.28721e-08			Y
calb	0.8	0.4	ev1	connected-component	4	6030	5885	0.999986	0	0.997776	-8.28724e-08			Y
calb	0.8	0.4	ev1e-3	connected-component	4	6030	5885	0.999986	0	0.997776	-8.28728e-08			Y
calb	0.8	0.4	ev1e-3	connected-component	5.7	6030	5885	0.999986	0	0.997776	-8.28723e-08			Y
calb	0.8	0.4	ev1e-10	connected-component	5.7	6030	5885	0.999986	0	0.997776	-8.28725e-08			Y
calb	0.8	0.4	ev1e-5	connected-component	5.7	6030	5885	0.999986	0	0.997776	-8.28726e-08			Y
calb	0.8	0.4	ev1	connected-component	5.7	6030	5885	0.999986	0	0.997776	-8.28727e-08			Y
calb	0.8	0.4	ev1e-10	connected-component	6	6030	5885	0.999986	0	0.997776	-8.28724e-08			Y
calb	0.8	0.4	ev1e-5	connected-component	6	6030	5885	0.999986	0	0.997776	-8.28724e-08			Y
calb	0.8	0.4	ev1	connected-component	6	6030	5885	0.999986	0	0.997776	-8.28725e-08			Y
calb	0.8	0.4	ev1e-3	connected-component	6	6030	5885	0.999986	0	0.997776	-8.28727e-08			Y
calb	0.8	0.4	ev1e-3	connected-component	7	6030	5885	0.999986	0	0.997776	-8.28724e-08			Y
calb	0.8	0.4	ev1	connected-component	7	6030	5885	0.999986	0	0.997776	-8.28725e-08			Y
calb	0.8	0.4	ev1e-5	connected-component	7	6030	5885	0.999986	0	0.997776	-8.28729e-08			Y
calb	0.8	0.4	ev1e-10	connected-component	7	6030	5885	0.999986	0	0.997776	-8.2873e-08			Y
calb	0.8	0.4	ev1e-10	connected-component	7.5	6030	5885	0.999986	0	0.997776	-8.28729e-08			Y
calb	0.8	0.4	ev1e-3	connected-component	7.5	6030	5885	0.999986	0	0.997776	-8.28721e-08			Y
calb	0.8	0.4	ev1	connected-component	7.5	6030	5885	0.999986	0	0.997776	-8.28728e-08			Y
calb	0.8	0.4	ev1e-5	connected-component	7.5	6030	5885	0.999986	0	0.997776	-8.2873e-08			Y
calb	0.8	0.6	ev1e-5	connected-component	4	6030	5910	0.999989	0	0.998177	-1.01389e-07			Y
calb	0.8	0.6	ev1	connected-component	4	6030	5910	0.999989	0	0.998177	-1.01389e-07			Y
calb	0.8	0.6	ev1e-10	connected-component	4	6030	5910	0.999989	0	0.998177	-1.01389e-07			Y
calb	0.8	0.6	ev1e-3	connected-component	4	6030	5910	0.999989	0	0.998177	-1.0139e-07			Y
calb	0.8	0.6	ev1e-10	connected-component	5.7	6030	5910	0.999989	0	0.998177	-1.01389e-07			Y
calb	0.8	0.6	ev1	connected-component	5.7	6030	5910	0.999989	0	0.998177	-1.01389e-07			Y
calb	0.8	0.6	ev1e-5	connected-component	5.7	6030	5910	0.999989	0	0.998177	-1.01389e-07			Y
calb	0.8	0.6	ev1e-3	connected-component	5.7	6030	5910	0.999989	0	0.998177	-1.01389e-07			Y
calb	0.8	0.6	ev1e-10	connected-component	6	6030	5910	0.999989	0	0.998177	-1.01389e-07			Y
calb	0.8	0.6	ev1e-3	connected-component	6	6030	5910	0.999989	0	0.998177	-1.01389e-07			Y
calb	0.8	0.6	ev1e-5	connected-component	6	6030	5910	0.999989	0	0.998177	-1.01389e-07			Y
calb	0.8	0.6	ev1	connected-component	6	6030	5910	0.999989	0	0.998177	-1.01389e-07			Y
calb	0.8	0.6	ev1e-10	connected-component	7	6030	5910	0.999989	0	0.998177	-1.01389e-07			Y
calb	0.8	0.6	ev1	connected-component	7	6030	5910	0.999989	0	0.998177	-1.01389e-07			Y
calb	0.8	0.6	ev1e-5	connected-component	7	6030	5910	0.999989	0	0.998177	-1.01389e-07			Y
calb	0.8	0.6	ev1e-3	connected-component	7	6030	5910	0.999989	0	0.998177	-1.01389e-07			Y
calb	0.8	0.6	ev1e-10	connected-component	7.5	6030	5910	0.999989	0	0.998177	-1.01389e-07			Y
calb	0.8	0.6	ev1e-3	connected-component	7.5	6030	5910	0.999989	0	0.998177	-1.01389e-07			Y
calb	0.8	0.6	ev1	connected-component	7.5	6030	5910	0.999989	0	0.998177	-1.01389e-07			Y
calb	0.8	0.6	ev1e-5	connected-component	7.5	6030	5910	0.999989	0	0.998177	-1.01389e-07			Y
calb	0.8	0.8	ev1e-10	connected-component	4	6030	5928	0.999993	0	0.998536	-1.26584e-07			Y
calb	0.8	0.8	ev1e-5	connected-component	4	6030	5928	0.999993	0	0.998536	-1.26584e-07			Y
calb	0.8	0.8	ev1	connected-component	4	6030	5928	0.999993	0	0.998536	-1.26585e-07			Y
calb	0.8	0.8	ev1e-3	connected-component	4	6030	5928	0.999993	0	0.998536	-1.26585e-07			Y
calb	0.8	0.8	ev1e-10	connected-component	5.7	6030	5928	0.999993	0	0.998536	-1.26585e-07			Y
calb	0.8	0.8	ev1	connected-component	5.7	6030	5928	0.999993	0	0.998536	-1.26585e-07			Y
calb	0.8	0.8	ev1e-5	connected-component	5.7	6030	5928	0.999993	0	0.998536	-1.26585e-07			Y
calb	0.8	0.8	ev1e-3	connected-component	5.7	6030	5928	0.999993	0	0.998536	-1.26585e-07			Y
calb	0.8	0.8	ev1e-5	connected-component	6	6030	5928	0.999993	0	0.998536	-1.26585e-07			Y
calb	0.8	0.8	ev1	connected-component	6	6030	5928	0.999993	0	0.998536	-1.26585e-07			Y
calb	0.8	0.8	ev1e-3	connected-component	6	6030	5928	0.999993	0	0.998536	-1.26585e-07			Y
calb	0.8	0.8	ev1e-10	connected-component	6	6030	5928	0.999993	0	0.998536	-1.26585e-07			Y
calb	0.8	0.8	ev1e-5	connected-component	7	6030	5928	0.999993	0	0.998536	-1.26585e-07			Y
calb	0.8	0.8	ev1e-3	connected-component	7	6030	5928	0.999993	0	0.998536	-1.26585e-07			Y
calb	0.8	0.8	ev1	connected-component	7	6030	5928	0.999993	0	0.998536	-1.26585e-07			Y
calb	0.8	0.8	ev1e-10	connected-component	7	6030	5928	0.999993	0	0.998536	-1.26585e-07			Y
calb	0.8	0.8	ev1e-3	connected-component	7.5	6030	5928	0.999993	0	0.998536	-1.26585e-07			Y
calb	0.8	0.8	ev1	connected-component	7.5	6030	5928	0.999993	0	0.998536	-1.26585e-07			Y
calb	0.8	0.8	ev1e-10	connected-component	7.5	6030	5928	0.999993	0	0.998536	-1.26585e-07			Y
calb	0.8	0.8	ev1e-5	connected-component	7.5	6030	5928	0.999993	0	0.998536	-1.26585e-07			Y
calb	0.8	0.9	ev1e-10	connected-component	4	6030	5934	0.999993	0	0.998615	-1.33945e-07			Y
calb	0.8	0.9	ev1e-3	connected-component	4	6030	5934	0.999993	0	0.998615	-1.33945e-07			Y
calb	0.8	0.9	ev1e-5	connected-component	4	6030	5934	0.999993	0	0.998615	-1.33946e-07			Y
calb	0.8	0.9	ev1	connected-component	4	6030	5934	0.999993	0	0.998615	-1.33946e-07			Y
calb	0.8	0.9	ev1e-5	connected-component	5.7	6030	5934	0.999993	0	0.998615	-1.33944e-07			Y
calb	0.8	0.9	ev1e-10	connected-component	5.7	6030	5934	0.999993	0	0.998615	-1.33945e-07			Y
calb	0.8	0.9	ev1	connected-component	5.7	6030	5934	0.999993	0	0.998615	-1.33945e-07			Y
calb	0.8	0.9	ev1e-3	connected-component	5.7	6030	5934	0.999993	0	0.998615	-1.33946e-07			Y
calb	0.8	0.9	ev1e-3	connected-component	6	6030	5934	0.999993	0	0.998615	-1.33945e-07			Y
calb	0.8	0.9	ev1e-10	connected-component	6	6030	5934	0.999993	0	0.998615	-1.33945e-07			Y
calb	0.8	0.9	ev1	connected-component	6	6030	5934	0.999993	0	0.998615	-1.33945e-07			Y
calb	0.8	0.9	ev1e-5	connected-component	6	6030	5934	0.999993	0	0.998615	-1.33945e-07			Y
calb	0.8	0.9	ev1	connected-component	7	6030	5934	0.999993	0	0.998615	-1.33945e-07			Y
calb	0.8	0.9	ev1e-10	connected-component	7	6030	5934	0.999993	0	0.998615	-1.33945e-07			Y
calb	0.8	0.9	ev1e-5	connected-component	7	6030	5934	0.999993	0	0.998615	-1.33945e-07			Y
calb	0.8	0.9	ev1e-3	connected-component	7	6030	5934	0.999993	0	0.998615	-1.33945e-07			Y
calb	0.8	0.9	ev1e-10	connected-component	7.5	6030	5934	0.999993	0	0.998615	-1.33945e-07			Y
calb	0.8	0.9	ev1e-3	connected-component	7.5	6030	5934	0.999993	0	0.998615	-1.33945e-07			Y
calb	0.8	0.9	ev1	connected-component	7.5	6030	5934	0.999993	0	0.998615	-1.33946e-07			Y
calb	0.8	0.9	ev1e-5	connected-component	7.5	6030	5934	0.999993	0	0.998615	-1.33945e-07			Y
calb	0.8	0.95	ev1e-10	connected-component	4	6030	5944	0.999994	0	0.998765	-1.50299e-07			Y
calb	0.8	0.95	ev1e-3	connected-component	4	6030	5944	0.999994	0	0.998765	-1.50299e-07			Y
calb	0.8	0.95	ev1	connected-component	4	6030	5944	0.999994	0	0.998765	-1.50299e-07			Y
calb	0.8	0.95	ev1e-5	connected-component	4	6030	5944	0.999994	0	0.998765	-1.503e-07			Y
calb	0.8	0.95	ev1e-10	connected-component	5.7	6030	5944	0.999994	0	0.998765	-1.503e-07			Y
calb	0.8	0.95	ev1	connected-component	5.7	6030	5944	0.999994	0	0.998765	-1.50299e-07			Y
calb	0.8	0.95	ev1e-5	connected-component	5.7	6030	5944	0.999994	0	0.998765	-1.50299e-07			Y
calb	0.8	0.95	ev1e-3	connected-component	5.7	6030	5944	0.999994	0	0.998765	-1.50299e-07			Y
calb	0.8	0.95	ev1e-5	connected-component	6	6030	5944	0.999994	0	0.998765	-1.50299e-07			Y
calb	0.8	0.95	ev1	connected-component	6	6030	5944	0.999994	0	0.998765	-1.50299e-07			Y
calb	0.8	0.95	ev1e-10	connected-component	6	6030	5944	0.999994	0	0.998765	-1.503e-07			Y
calb	0.8	0.95	ev1e-3	connected-component	6	6030	5944	0.999994	0	0.998765	-1.503e-07			Y
calb	0.8	0.95	ev1e-5	connected-component	7	6030	5944	0.999994	0	0.998765	-1.50299e-07			Y
calb	0.8	0.95	ev1e-10	connected-component	7	6030	5944	0.999994	0	0.998765	-1.50299e-07			Y
calb	0.8	0.95	ev1e-3	connected-component	7	6030	5944	0.999994	0	0.998765	-1.50299e-07			Y
calb	0.8	0.95	ev1	connected-component	7	6030	5944	0.999994	0	0.998765	-1.50299e-07			Y
calb	0.8	0.95	ev1e-3	connected-component	7.5	6030	5944	0.999994	0	0.998765	-1.50299e-07			Y
calb	0.8	0.95	ev1e-10	connected-component	7.5	6030	5944	0.999994	0	0.998765	-1.50299e-07			Y
calb	0.8	0.95	ev1e-5	connected-component	7.5	6030	5944	0.999994	0	0.998765	-1.50299e-07			Y
calb	0.8	0.95	ev1	connected-component	7.5	6030	5944	0.999994	0	0.998765	-1.503e-07			Y
calb	0.85	0.4	ev1e-10	connected-component	4	6030	5913	0.999988	0	0.998195	-1.02368e-07			Y
calb	0.85	0.4	ev1e-3	connected-component	4	6030	5913	0.999988	0	0.998195	-1.02368e-07			Y
calb	0.85	0.4	ev1	connected-component	4	6030	5913	0.999988	0	0.998195	-1.02368e-07			Y
calb	0.85	0.4	ev1e-5	connected-component	4	6030	5913	0.999988	0	0.998195	-1.02368e-07			Y
calb	0.85	0.4	ev1e-10	connected-component	5.7	6030	5913	0.999988	0	0.998195	-1.02368e-07			Y
calb	0.85	0.4	ev1e-5	connected-component	5.7	6030	5913	0.999988	0	0.998195	-1.02368e-07			Y
calb	0.85	0.4	ev1e-3	connected-component	5.7	6030	5913	0.999988	0	0.998195	-1.02368e-07			Y
calb	0.85	0.4	ev1	connected-component	5.7	6030	5913	0.999988	0	0.998195	-1.02368e-07			Y
calb	0.85	0.4	ev1e-5	connected-component	6	6030	5913	0.999988	0	0.998195	-1.02368e-07			Y
calb	0.85	0.4	ev1e-3	connected-component	6	6030	5913	0.999988	0	0.998195	-1.02368e-07			Y
calb	0.85	0.4	ev1	connected-component	6	6030	5913	0.999988	0	0.998195	-1.02368e-07			Y
calb	0.85	0.4	ev1e-10	connected-component	6	6030	5913	0.999988	0	0.998195	-1.02368e-07			Y
calb	0.85	0.4	ev1e-10	connected-component	7	6030	5913	0.999988	0	0.998195	-1.02368e-07			Y
calb	0.85	0.4	ev1e-3	connected-component	7	6030	5913	0.999988	0	0.998195	-1.02368e-07			Y
calb	0.85	0.4	ev1	connected-component	7	6030	5913	0.999988	0	0.998195	-1.02368e-07			Y
calb	0.85	0.4	ev1e-5	connected-component	7	6030	5913	0.999988	0	0.998195	-1.02368e-07			Y
calb	0.85	0.4	ev1e-5	connected-component	7.5	6030	5913	0.999988	0	0.998195	-1.02368e-07			Y
calb	0.85	0.4	ev1e-3	connected-component	7.5	6030	5913	0.999988	0	0.998195	-1.02368e-07			Y
calb	0.85	0.4	ev1	connected-component	7.5	6030	5913	0.999988	0	0.998195	-1.02368e-07			Y
calb	0.85	0.4	ev1e-10	connected-component	7.5	6030	5913	0.999988	0	0.998195	-1.02368e-07			Y
calb	0.85	0.6	ev1	connected-component	4	6030	5934	0.999991	0	0.99852	-1.25124e-07			Y
calb	0.85	0.6	ev1e-10	connected-component	4	6030	5934	0.999991	0	0.99852	-1.25124e-07			Y
calb	0.85	0.6	ev1e-3	connected-component	4	6030	5934	0.999991	0	0.99852	-1.25124e-07			Y
calb	0.85	0.6	ev1e-5	connected-component	4	6030	5934	0.999991	0	0.99852	-1.25125e-07			Y
calb	0.85	0.6	ev1e-10	connected-component	5.7	6030	5934	0.999991	0	0.99852	-1.25124e-07			Y
calb	0.85	0.6	ev1e-3	connected-component	5.7	6030	5934	0.999991	0	0.99852	-1.25124e-07			Y
calb	0.85	0.6	ev1e-5	connected-component	5.7	6030	5934	0.999991	0	0.99852	-1.25124e-07			Y
calb	0.85	0.6	ev1	connected-component	5.7	6030	5934	0.999991	0	0.99852	-1.25125e-07			Y
calb	0.85	0.6	ev1e-5	connected-component	6	6030	5934	0.999991	0	0.99852	-1.25124e-07			Y
calb	0.85	0.6	ev1e-10	connected-component	6	6030	5934	0.999991	0	0.99852	-1.25124e-07			Y
calb	0.85	0.6	ev1e-3	connected-component	6	6030	5934	0.999991	0	0.99852	-1.25124e-07			Y
calb	0.85	0.6	ev1	connected-component	6	6030	5934	0.999991	0	0.99852	-1.25124e-07			Y
calb	0.85	0.6	ev1	connected-component	7	6030	5934	0.999991	0	0.99852	-1.25124e-07			Y
calb	0.85	0.6	ev1e-10	connected-component	7	6030	5934	0.999991	0	0.99852	-1.25124e-07			Y
calb	0.85	0.6	ev1e-5	connected-component	7	6030	5934	0.999991	0	0.99852	-1.25124e-07			Y
calb	0.85	0.6	ev1e-3	connected-component	7	6030	5934	0.999991	0	0.99852	-1.25124e-07			Y
calb	0.85	0.6	ev1e-10	connected-component	7.5	6030	5934	0.999991	0	0.99852	-1.25124e-07			Y
calb	0.85	0.6	ev1e-3	connected-component	7.5	6030	5934	0.999991	0	0.99852	-1.25124e-07			Y
calb	0.85	0.6	ev1e-5	connected-component	7.5	6030	5934	0.999991	0	0.99852	-1.25125e-07			Y
calb	0.85	0.6	ev1	connected-component	7.5	6030	5934	0.999991	0	0.99852	-1.25125e-07			Y
calb	0.85	0.8	ev1	connected-component	4	6030	5947	0.999994	0	0.998807	-1.55646e-07			Y
calb	0.85	0.8	ev1e-10	connected-component	4	6030	5947	0.999994	0	0.998807	-1.55646e-07			Y
calb	0.85	0.8	ev1e-5	connected-component	4	6030	5947	0.999994	0	0.998807	-1.55646e-07			Y
calb	0.85	0.8	ev1e-3	connected-component	4	6030	5947	0.999994	0	0.998807	-1.55646e-07			Y
calb	0.85	0.8	ev1e-3	connected-component	5.7	6030	5947	0.999994	0	0.998807	-1.55646e-07			Y
calb	0.85	0.8	ev1e-5	connected-component	5.7	6030	5947	0.999994	0	0.998807	-1.55646e-07			Y
calb	0.85	0.8	ev1e-10	connected-component	5.7	6030	5947	0.999994	0	0.998807	-1.55646e-07			Y
calb	0.85	0.8	ev1	connected-component	5.7	6030	5947	0.999994	0	0.998807	-1.55646e-07			Y
calb	0.85	0.8	ev1e-3	connected-component	6	6030	5947	0.999994	0	0.998807	-1.55646e-07			Y
calb	0.85	0.8	ev1e-5	connected-component	6	6030	5947	0.999994	0	0.998807	-1.55646e-07			Y
calb	0.85	0.8	ev1	connected-component	6	6030	5947	0.999994	0	0.998807	-1.55646e-07			Y
calb	0.85	0.8	ev1e-10	connected-component	6	6030	5947	0.999994	0	0.998807	-1.55646e-07			Y
calb	0.85	0.8	ev1e-10	connected-component	7	6030	5947	0.999994	0	0.998807	-1.55646e-07			Y
calb	0.85	0.8	ev1e-5	connected-component	7	6030	5947	0.999994	0	0.998807	-1.55646e-07			Y
calb	0.85	0.8	ev1	connected-component	7	6030	5947	0.999994	0	0.998807	-1.55646e-07			Y
calb	0.85	0.8	ev1e-3	connected-component	7	6030	5947	0.999994	0	0.998807	-1.55646e-07			Y
calb	0.85	0.8	ev1e-3	connected-component	7.5	6030	5947	0.999994	0	0.998807	-1.55646e-07			Y
calb	0.85	0.8	ev1	connected-component	7.5	6030	5947	0.999994	0	0.998807	-1.55646e-07			Y
calb	0.85	0.8	ev1e-10	connected-component	7.5	6030	5947	0.999994	0	0.998807	-1.55646e-07			Y
calb	0.85	0.8	ev1e-5	connected-component	7.5	6030	5947	0.999994	0	0.998807	-1.55646e-07			Y
calb	0.85	0.9	ev1e-3	connected-component	4	6030	5949	0.999994	0	0.998834	-1.59218e-07			Y
calb	0.85	0.9	ev1	connected-component	4	6030	5949	0.999994	0	0.998834	-1.59218e-07			Y
calb	0.85	0.9	ev1e-10	connected-component	4	6030	5949	0.999994	0	0.998834	-1.59218e-07			Y
calb	0.85	0.9	ev1e-5	connected-component	4	6030	5949	0.999994	0	0.998834	-1.59218e-07			Y
calb	0.85	0.9	ev1	connected-component	5.7	6030	5949	0.999994	0	0.998834	-1.59218e-07			Y
calb	0.85	0.9	ev1e-3	connected-component	5.7	6030	5949	0.999994	0	0.998834	-1.59218e-07			Y
calb	0.85	0.9	ev1e-10	connected-component	5.7	6030	5949	0.999994	0	0.998834	-1.59218e-07			Y
calb	0.85	0.9	ev1e-5	connected-component	5.7	6030	5949	0.999994	0	0.998834	-1.59218e-07			Y
calb	0.85	0.9	ev1e-10	connected-component	6	6030	5949	0.999994	0	0.998834	-1.59218e-07			Y
calb	0.85	0.9	ev1e-3	connected-component	6	6030	5949	0.999994	0	0.998834	-1.59218e-07			Y
calb	0.85	0.9	ev1	connected-component	6	6030	5949	0.999994	0	0.998834	-1.59218e-07			Y
calb	0.85	0.9	ev1e-5	connected-component	6	6030	5949	0.999994	0	0.998834	-1.59218e-07			Y
calb	0.85	0.9	ev1e-5	connected-component	7	6030	5949	0.999994	0	0.998834	-1.59218e-07			Y
calb	0.85	0.9	ev1	connected-component	7	6030	5949	0.999994	0	0.998834	-1.59218e-07			Y
calb	0.85	0.9	ev1e-10	connected-component	7	6030	5949	0.999994	0	0.998834	-1.59218e-07			Y
calb	0.85	0.9	ev1e-3	connected-component	7	6030	5949	0.999994	0	0.998834	-1.59218e-07			Y
calb	0.85	0.9	ev1e-3	connected-component	7.5	6030	5949	0.999994	0	0.998834	-1.59218e-07			Y
calb	0.85	0.9	ev1e-5	connected-component	7.5	6030	5949	0.999994	0	0.998834	-1.59218e-07			Y
calb	0.85	0.9	ev1	connected-component	7.5	6030	5949	0.999994	0	0.998834	-1.59218e-07			Y
calb	0.85	0.9	ev1e-10	connected-component	7.5	6030	5949	0.999994	0	0.998834	-1.59218e-07			Y
calb	0.85	0.95	ev1e-10	connected-component	4	6030	5956	0.999995	0	0.998944	-1.75872e-07			Y
calb	0.85	0.95	ev1	connected-component	4	6030	5956	0.999995	0	0.998944	-1.75873e-07			Y
calb	0.85	0.95	ev1e-3	connected-component	4	6030	5956	0.999995	0	0.998944	-1.75872e-07			Y
calb	0.85	0.95	ev1e-5	connected-component	4	6030	5956	0.999995	0	0.998944	-1.75873e-07			Y
calb	0.85	0.95	ev1e-5	connected-component	5.7	6030	5956	0.999995	0	0.998944	-1.75872e-07			Y
calb	0.85	0.95	ev1e-10	connected-component	5.7	6030	5956	0.999995	0	0.998944	-1.75873e-07			Y
calb	0.85	0.95	ev1e-3	connected-component	5.7	6030	5956	0.999995	0	0.998944	-1.75873e-07			Y
calb	0.85	0.95	ev1	connected-component	5.7	6030	5956	0.999995	0	0.998944	-1.75872e-07			Y
calb	0.85	0.95	ev1e-10	connected-component	6	6030	5956	0.999995	0	0.998944	-1.75872e-07			Y
calb	0.85	0.95	ev1e-3	connected-component	6	6030	5956	0.999995	0	0.998944	-1.75873e-07			Y
calb	0.85	0.95	ev1e-5	connected-component	6	6030	5956	0.999995	0	0.998944	-1.75872e-07			Y
calb	0.85	0.95	ev1	connected-component	6	6030	5956	0.999995	0	0.998944	-1.75873e-07			Y
calb	0.85	0.95	ev1	connected-component	7	6030	5956	0.999995	0	0.998944	-1.75872e-07			Y
calb	0.85	0.95	ev1e-3	connected-component	7	6030	5956	0.999995	0	0.998944	-1.75873e-07			Y
calb	0.85	0.95	ev1e-5	connected-component	7	6030	5956	0.999995	0	0.998944	-1.75873e-07			Y
calb	0.85	0.95	ev1e-10	connected-component	7	6030	5956	0.999995	0	0.998944	-1.75872e-07			Y
calb	0.85	0.95	ev1e-5	connected-component	7.5	6030	5956	0.999995	0	0.998944	-1.75873e-07			Y
calb	0.85	0.95	ev1e-10	connected-component	7.5	6030	5956	0.999995	0	0.998944	-1.75872e-07			Y
calb	0.85	0.95	ev1	connected-component	7.5	6030	5956	0.999995	0	0.998944	-1.75872e-07			Y
calb	0.85	0.95	ev1e-3	connected-component	7.5	6030	5956	0.999995	0	0.998944	-1.75873e-07			Y
calb	0.9	0.4	ev1e-3	connected-component	4	6030	5936	0.99999	0	0.998525	-1.25474e-07			Y
calb	0.9	0.4	ev1	connected-component	4	6030	5936	0.99999	0	0.998525	-1.25473e-07			Y
calb	0.9	0.4	ev1e-10	connected-component	4	6030	5936	0.99999	0	0.998525	-1.25473e-07			Y
calb	0.9	0.4	ev1e-5	connected-component	4	6030	5936	0.99999	0	0.998525	-1.25474e-07			Y
calb	0.9	0.4	ev1e-5	connected-component	5.7	6030	5936	0.99999	0	0.998525	-1.25474e-07			Y
calb	0.9	0.4	ev1e-3	connected-component	5.7	6030	5936	0.99999	0	0.998525	-1.25473e-07			Y
calb	0.9	0.4	ev1e-10	connected-component	5.7	6030	5936	0.99999	0	0.998525	-1.25474e-07			Y
calb	0.9	0.4	ev1	connected-component	5.7	6030	5936	0.99999	0	0.998525	-1.25474e-07			Y
calb	0.9	0.4	ev1e-5	connected-component	6	6030	5936	0.99999	0	0.998525	-1.25473e-07			Y
calb	0.9	0.4	ev1	connected-component	6	6030	5936	0.99999	0	0.998525	-1.25474e-07			Y
calb	0.9	0.4	ev1e-3	connected-component	6	6030	5936	0.99999	0	0.998525	-1.25473e-07			Y
calb	0.9	0.4	ev1e-10	connected-component	6	6030	5936	0.99999	0	0.998525	-1.25474e-07			Y
calb	0.9	0.4	ev1e-10	connected-component	7	6030	5936	0.99999	0	0.998525	-1.25473e-07			Y
calb	0.9	0.4	ev1	connected-component	7	6030	5936	0.99999	0	0.998525	-1.25473e-07			Y
calb	0.9	0.4	ev1e-5	connected-component	7	6030	5936	0.99999	0	0.998525	-1.25473e-07			Y
calb	0.9	0.4	ev1e-3	connected-component	7	6030	5936	0.99999	0	0.998525	-1.25474e-07			Y
calb	0.9	0.4	ev1e-10	connected-component	7.5	6030	5936	0.99999	0	0.998525	-1.25473e-07			Y
calb	0.9	0.4	ev1	connected-component	7.5	6030	5936	0.99999	0	0.998525	-1.25473e-07			Y
calb	0.9	0.4	ev1e-3	connected-component	7.5	6030	5936	0.99999	0	0.998525	-1.25474e-07			Y
calb	0.9	0.4	ev1e-5	connected-component	7.5	6030	5936	0.99999	0	0.998525	-1.25474e-07			Y
calb	0.9	0.6	ev1e-5	connected-component	4	6030	5954	0.999992	0	0.998805	-1.55196e-07			Y
calb	0.9	0.6	ev1e-3	connected-component	4	6030	5954	0.999992	0	0.998805	-1.55197e-07			Y
calb	0.9	0.6	ev1	connected-component	4	6030	5954	0.999992	0	0.998805	-1.55197e-07			Y
calb	0.9	0.6	ev1e-10	connected-component	4	6030	5954	0.999992	0	0.998805	-1.55197e-07			Y
calb	0.9	0.6	ev1e-10	connected-component	5.7	6030	5954	0.999992	0	0.998805	-1.55196e-07			Y
calb	0.9	0.6	ev1	connected-component	5.7	6030	5954	0.999992	0	0.998805	-1.55196e-07			Y
calb	0.9	0.6	ev1e-3	connected-component	5.7	6030	5954	0.999992	0	0.998805	-1.55197e-07			Y
calb	0.9	0.6	ev1e-5	connected-component	5.7	6030	5954	0.999992	0	0.998805	-1.55197e-07			Y
calb	0.9	0.6	ev1e-3	connected-component	6	6030	5954	0.999992	0	0.998805	-1.55196e-07			Y
calb	0.9	0.6	ev1e-10	connected-component	6	6030	5954	0.999992	0	0.998805	-1.55197e-07			Y
calb	0.9	0.6	ev1	connected-component	6	6030	5954	0.999992	0	0.998805	-1.55197e-07			Y
calb	0.9	0.6	ev1e-5	connected-component	6	6030	5954	0.999992	0	0.998805	-1.55197e-07			Y
calb	0.9	0.6	ev1e-10	connected-component	7	6030	5954	0.999992	0	0.998805	-1.55196e-07			Y
calb	0.9	0.6	ev1e-5	connected-component	7	6030	5954	0.999992	0	0.998805	-1.55197e-07			Y
calb	0.9	0.6	ev1e-3	connected-component	7	6030	5954	0.999992	0	0.998805	-1.55197e-07			Y
calb	0.9	0.6	ev1	connected-component	7	6030	5954	0.999992	0	0.998805	-1.55197e-07			Y
calb	0.9	0.6	ev1e-3	connected-component	7.5	6030	5954	0.999992	0	0.998805	-1.55197e-07			Y
calb	0.9	0.6	ev1e-5	connected-component	7.5	6030	5954	0.999992	0	0.998805	-1.55197e-07			Y
calb	0.9	0.6	ev1e-10	connected-component	7.5	6030	5954	0.999992	0	0.998805	-1.55197e-07			Y
calb	0.9	0.6	ev1	connected-component	7.5	6030	5954	0.999992	0	0.998805	-1.55197e-07			Y
calb	0.9	0.8	ev1e-3	connected-component	4	6030	5967	0.999995	0	0.999092	-2.04783e-07			Y
calb	0.9	0.8	ev1e-5	connected-component	4	6030	5967	0.999995	0	0.999092	-2.04783e-07			Y
calb	0.9	0.8	ev1	connected-component	4	6030	5967	0.999995	0	0.999092	-2.04783e-07			Y
calb	0.9	0.8	ev1e-10	connected-component	4	6030	5967	0.999995	0	0.999092	-2.04783e-07			Y
calb	0.9	0.8	ev1e-10	connected-component	5.7	6030	5967	0.999995	0	0.999092	-2.04783e-07			Y
calb	0.9	0.8	ev1	connected-component	5.7	6030	5967	0.999995	0	0.999092	-2.04783e-07			Y
calb	0.9	0.8	ev1e-3	connected-component	5.7	6030	5967	0.999995	0	0.999092	-2.04783e-07			Y
calb	0.9	0.8	ev1e-5	connected-component	5.7	6030	5967	0.999995	0	0.999092	-2.04783e-07			Y
calb	0.9	0.8	ev1e-10	connected-component	6	6030	5967	0.999995	0	0.999092	-2.04783e-07			Y
calb	0.9	0.8	ev1e-5	connected-component	6	6030	5967	0.999995	0	0.999092	-2.04783e-07			Y
calb	0.9	0.8	ev1	connected-component	6	6030	5967	0.999995	0	0.999092	-2.04783e-07			Y
calb	0.9	0.8	ev1e-3	connected-component	6	6030	5967	0.999995	0	0.999092	-2.04783e-07			Y
calb	0.9	0.8	ev1e-10	connected-component	7	6030	5967	0.999995	0	0.999092	-2.04783e-07			Y
calb	0.9	0.8	ev1e-5	connected-component	7	6030	5967	0.999995	0	0.999092	-2.04783e-07			Y
calb	0.9	0.8	ev1	connected-component	7	6030	5967	0.999995	0	0.999092	-2.04783e-07			Y
calb	0.9	0.8	ev1e-3	connected-component	7	6030	5967	0.999995	0	0.999092	-2.04783e-07			Y
calb	0.9	0.8	ev1e-10	connected-component	7.5	6030	5967	0.999995	0	0.999092	-2.04783e-07			Y
calb	0.9	0.8	ev1e-5	connected-component	7.5	6030	5967	0.999995	0	0.999092	-2.04783e-07			Y
calb	0.9	0.8	ev1	connected-component	7.5	6030	5967	0.999995	0	0.999092	-2.04783e-07			Y
calb	0.9	0.8	ev1e-3	connected-component	7.5	6030	5967	0.999995	0	0.999092	-2.04783e-07			Y
calb	0.9	0.9	ev1e-5	connected-component	4	6030	5969	0.999996	0	0.999119	-2.10981e-07			Y
calb	0.9	0.9	ev1	connected-component	4	6030	5969	0.999996	0	0.999119	-2.10982e-07			Y
calb	0.9	0.9	ev1e-10	connected-component	4	6030	5969	0.999996	0	0.999119	-2.10982e-07			Y
calb	0.9	0.9	ev1e-3	connected-component	4	6030	5969	0.999996	0	0.999119	-2.10982e-07			Y
calb	0.9	0.9	ev1e-10	connected-component	5.7	6030	5969	0.999996	0	0.999119	-2.10982e-07			Y
calb	0.9	0.9	ev1e-5	connected-component	5.7	6030	5969	0.999996	0	0.999119	-2.10982e-07			Y
calb	0.9	0.9	ev1e-3	connected-component	5.7	6030	5969	0.999996	0	0.999119	-2.10982e-07			Y
calb	0.9	0.9	ev1	connected-component	5.7	6030	5969	0.999996	0	0.999119	-2.10982e-07			Y
calb	0.9	0.9	ev1	connected-component	6	6030	5969	0.999996	0	0.999119	-2.10981e-07			Y
calb	0.9	0.9	ev1e-5	connected-component	6	6030	5969	0.999996	0	0.999119	-2.10981e-07			Y
calb	0.9	0.9	ev1e-10	connected-component	6	6030	5969	0.999996	0	0.999119	-2.10982e-07			Y
calb	0.9	0.9	ev1e-3	connected-component	6	6030	5969	0.999996	0	0.999119	-2.10982e-07			Y
calb	0.9	0.9	ev1e-5	connected-component	7	6030	5969	0.999996	0	0.999119	-2.10982e-07			Y
calb	0.9	0.9	ev1	connected-component	7	6030	5969	0.999996	0	0.999119	-2.10982e-07			Y
calb	0.9	0.9	ev1e-10	connected-component	7	6030	5969	0.999996	0	0.999119	-2.10982e-07			Y
calb	0.9	0.9	ev1e-3	connected-component	7	6030	5969	0.999996	0	0.999119	-2.10982e-07			Y
calb	0.9	0.9	ev1e-3	connected-component	7.5	6030	5969	0.999996	0	0.999119	-2.10981e-07			Y
calb	0.9	0.9	ev1e-10	connected-component	7.5	6030	5969	0.999996	0	0.999119	-2.10982e-07			Y
calb	0.9	0.9	ev1e-5	connected-component	7.5	6030	5969	0.999996	0	0.999119	-2.10982e-07			Y
calb	0.9	0.9	ev1	connected-component	7.5	6030	5969	0.999996	0	0.999119	-2.10982e-07			Y
calb	0.9	0.95	ev1e-10	connected-component	4	6030	5973	0.999996	0	0.999184	-2.2792e-07			Y
calb	0.9	0.95	ev1e-3	connected-component	4	6030	5973	0.999996	0	0.999184	-2.2792e-07			Y
calb	0.9	0.95	ev1e-5	connected-component	4	6030	5973	0.999996	0	0.999184	-2.2792e-07			Y
calb	0.9	0.95	ev1	connected-component	4	6030	5973	0.999996	0	0.999184	-2.2792e-07			Y
calb	0.9	0.95	ev1e-10	connected-component	5.7	6030	5973	0.999996	0	0.999184	-2.2792e-07			Y
calb	0.9	0.95	ev1e-3	connected-component	5.7	6030	5973	0.999996	0	0.999184	-2.2792e-07			Y
calb	0.9	0.95	ev1e-5	connected-component	5.7	6030	5973	0.999996	0	0.999184	-2.2792e-07			Y
calb	0.9	0.95	ev1	connected-component	5.7	6030	5973	0.999996	0	0.999184	-2.2792e-07			Y
calb	0.9	0.95	ev1	connected-component	6	6030	5973	0.999996	0	0.999184	-2.2792e-07			Y
calb	0.9	0.95	ev1e-3	connected-component	6	6030	5973	0.999996	0	0.999184	-2.2792e-07			Y
calb	0.9	0.95	ev1e-10	connected-component	6	6030	5973	0.999996	0	0.999184	-2.2792e-07			Y
calb	0.9	0.95	ev1e-5	connected-component	6	6030	5973	0.999996	0	0.999184	-2.2792e-07			Y
calb	0.9	0.95	ev1e-10	connected-component	7	6030	5973	0.999996	0	0.999184	-2.2792e-07			Y
calb	0.9	0.95	ev1e-3	connected-component	7	6030	5973	0.999996	0	0.999184	-2.2792e-07			Y
calb	0.9	0.95	ev1e-5	connected-component	7	6030	5973	0.999996	0	0.999184	-2.2792e-07			Y
calb	0.9	0.95	ev1	connected-component	7	6030	5973	0.999996	0	0.999184	-2.2792e-07			Y
calb	0.9	0.95	ev1e-3	connected-component	7.5	6030	5973	0.999996	0	0.999184	-2.2792e-07			Y
calb	0.9	0.95	ev1e-5	connected-component	7.5	6030	5973	0.999996	0	0.999184	-2.2792e-07			Y
calb	0.9	0.95	ev1	connected-component	7.5	6030	5973	0.999996	0	0.999184	-2.2792e-07			Y
calb	0.9	0.95	ev1e-10	connected-component	7.5	6030	5973	0.999996	0	0.999184	-2.2792e-07			Y
calb	0.95	0.4	ev1	connected-component	4	6030	5949	0.999991	0	0.998697	-1.42274e-07			Y
calb	0.95	0.4	ev1e-10	connected-component	4	6030	5949	0.999991	0	0.998697	-1.42274e-07			Y
calb	0.95	0.4	ev1e-3	connected-component	4	6030	5949	0.999991	0	0.998697	-1.42274e-07			Y
calb	0.95	0.4	ev1e-5	connected-component	4	6030	5949	0.999991	0	0.998697	-1.42274e-07			Y
calb	0.95	0.4	ev1e-10	connected-component	5.7	6030	5949	0.999991	0	0.998697	-1.42274e-07			Y
calb	0.95	0.4	ev1e-3	connected-component	5.7	6030	5949	0.999991	0	0.998697	-1.42274e-07			Y
calb	0.95	0.4	ev1e-5	connected-component	5.7	6030	5949	0.999991	0	0.998697	-1.42274e-07			Y
calb	0.95	0.4	ev1	connected-component	5.7	6030	5949	0.999991	0	0.998697	-1.42274e-07			Y
calb	0.95	0.4	ev1e-3	connected-component	6	6030	5949	0.999991	0	0.998697	-1.42274e-07			Y
calb	0.95	0.4	ev1e-10	connected-component	6	6030	5949	0.999991	0	0.998697	-1.42274e-07			Y
calb	0.95	0.4	ev1	connected-component	6	6030	5949	0.999991	0	0.998697	-1.42274e-07			Y
calb	0.95	0.4	ev1e-5	connected-component	6	6030	5949	0.999991	0	0.998697	-1.42274e-07			Y
calb	0.95	0.4	ev1e-3	connected-component	7	6030	5949	0.999991	0	0.998697	-1.42274e-07			Y
calb	0.95	0.4	ev1e-10	connected-component	7	6030	5949	0.999991	0	0.998697	-1.42274e-07			Y
calb	0.95	0.4	ev1e-5	connected-component	7	6030	5949	0.999991	0	0.998697	-1.42274e-07			Y
calb	0.95	0.4	ev1	connected-component	7	6030	5949	0.999991	0	0.998697	-1.42274e-07			Y
calb	0.95	0.4	ev1e-3	connected-component	7.5	6030	5949	0.999991	0	0.998697	-1.42274e-07			Y
calb	0.95	0.4	ev1e-5	connected-component	7.5	6030	5949	0.999991	0	0.998697	-1.42274e-07			Y
calb	0.95	0.4	ev1e-10	connected-component	7.5	6030	5949	0.999991	0	0.998697	-1.42274e-07			Y
calb	0.95	0.4	ev1	connected-component	7.5	6030	5949	0.999991	0	0.998697	-1.42275e-07			Y
calb	0.95	0.6	ev1	connected-component	4	6030	5968	0.999994	0	0.999028	-1.91333e-07			Y
calb	0.95	0.6	ev1e-10	connected-component	4	6030	5968	0.999994	0	0.999028	-1.91333e-07			Y
calb	0.95	0.6	ev1e-3	connected-component	4	6030	5968	0.999994	0	0.999028	-1.91333e-07			Y
calb	0.95	0.6	ev1e-5	connected-component	4	6030	5968	0.999994	0	0.999028	-1.91333e-07			Y
calb	0.95	0.6	ev1e-5	connected-component	5.7	6030	5968	0.999994	0	0.999028	-1.91333e-07			Y
calb	0.95	0.6	ev1e-10	connected-component	5.7	6030	5968	0.999994	0	0.999028	-1.91333e-07			Y
calb	0.95	0.6	ev1e-3	connected-component	5.7	6030	5968	0.999994	0	0.999028	-1.91333e-07			Y
calb	0.95	0.6	ev1	connected-component	5.7	6030	5968	0.999994	0	0.999028	-1.91333e-07			Y
calb	0.95	0.6	ev1	connected-component	6	6030	5968	0.999994	0	0.999028	-1.91333e-07			Y
calb	0.95	0.6	ev1e-5	connected-component	6	6030	5968	0.999994	0	0.999028	-1.91333e-07			Y
calb	0.95	0.6	ev1e-10	connected-component	6	6030	5968	0.999994	0	0.999028	-1.91333e-07			Y
calb	0.95	0.6	ev1e-3	connected-component	6	6030	5968	0.999994	0	0.999028	-1.91333e-07			Y
calb	0.95	0.6	ev1e-10	connected-component	7	6030	5968	0.999994	0	0.999028	-1.91333e-07			Y
calb	0.95	0.6	ev1e-3	connected-component	7	6030	5968	0.999994	0	0.999028	-1.91333e-07			Y
calb	0.95	0.6	ev1e-5	connected-component	7	6030	5968	0.999994	0	0.999028	-1.91333e-07			Y
calb	0.95	0.6	ev1	connected-component	7	6030	5968	0.999994	0	0.999028	-1.91333e-07			Y
calb	0.95	0.6	ev1	connected-component	7.5	6030	5968	0.999994	0	0.999028	-1.91332e-07			Y
calb	0.95	0.6	ev1e-10	connected-component	7.5	6030	5968	0.999994	0	0.999028	-1.91333e-07			Y
calb	0.95	0.6	ev1e-3	connected-component	7.5	6030	5968	0.999994	0	0.999028	-1.91333e-07			Y
calb	0.95	0.6	ev1e-5	connected-component	7.5	6030	5968	0.999994	0	0.999028	-1.91333e-07			Y
calb	0.95	0.8	ev1e-10	connected-component	4	6030	5980	0.999996	0	0.999282	-2.59049e-07			Y
calb	0.95	0.8	ev1e-5	connected-component	4	6030	5980	0.999996	0	0.999282	-2.59049e-07			Y
calb	0.95	0.8	ev1	connected-component	4	6030	5980	0.999996	0	0.999282	-2.59049e-07			Y
calb	0.95	0.8	ev1e-3	connected-component	4	6030	5980	0.999996	0	0.999282	-2.59049e-07			Y
calb	0.95	0.8	ev1e-10	connected-component	5.7	6030	5980	0.999996	0	0.999282	-2.59049e-07			Y
calb	0.95	0.8	ev1e-3	connected-component	5.7	6030	5980	0.999996	0	0.999282	-2.59049e-07			Y
calb	0.95	0.8	ev1e-5	connected-component	5.7	6030	5980	0.999996	0	0.999282	-2.59049e-07			Y
calb	0.95	0.8	ev1	connected-component	5.7	6030	5980	0.999996	0	0.999282	-2.59049e-07			Y
calb	0.95	0.8	ev1e-10	connected-component	6	6030	5980	0.999996	0	0.999282	-2.59048e-07			Y
calb	0.95	0.8	ev1e-5	connected-component	6	6030	5980	0.999996	0	0.999282	-2.59048e-07			Y
calb	0.95	0.8	ev1	connected-component	6	6030	5980	0.999996	0	0.999282	-2.59048e-07			Y
calb	0.95	0.8	ev1e-3	connected-component	6	6030	5980	0.999996	0	0.999282	-2.59049e-07			Y
calb	0.95	0.8	ev1e-3	connected-component	7	6030	5980	0.999996	0	0.999282	-2.59048e-07			Y
calb	0.95	0.8	ev1e-10	connected-component	7	6030	5980	0.999996	0	0.999282	-2.59049e-07			Y
calb	0.95	0.8	ev1e-5	connected-component	7	6030	5980	0.999996	0	0.999282	-2.59049e-07			Y
calb	0.95	0.8	ev1	connected-component	7	6030	5980	0.999996	0	0.999282	-2.59049e-07			Y
calb	0.95	0.8	ev1e-3	connected-component	7.5	6030	5980	0.999996	0	0.999282	-2.59048e-07			Y
calb	0.95	0.8	ev1	connected-component	7.5	6030	5980	0.999996	0	0.999282	-2.59048e-07			Y
calb	0.95	0.8	ev1e-5	connected-component	7.5	6030	5980	0.999996	0	0.999282	-2.59049e-07			Y
calb	0.95	0.8	ev1e-10	connected-component	7.5	6030	5980	0.999996	0	0.999282	-2.59049e-07			Y
calb	0.95	0.9	ev1	connected-component	4	6030	5981	0.999997	0	0.999295	-2.63939e-07			Y
calb	0.95	0.9	ev1e-10	connected-component	4	6030	5981	0.999997	0	0.999295	-2.63939e-07			Y
calb	0.95	0.9	ev1e-5	connected-component	4	6030	5981	0.999997	0	0.999295	-2.63939e-07			Y
calb	0.95	0.9	ev1e-3	connected-component	4	6030	5981	0.999997	0	0.999295	-2.6394e-07			Y
calb	0.95	0.9	ev1e-3	connected-component	5.7	6030	5981	0.999997	0	0.999295	-2.63939e-07			Y
calb	0.95	0.9	ev1	connected-component	5.7	6030	5981	0.999997	0	0.999295	-2.63939e-07			Y
calb	0.95	0.9	ev1e-5	connected-component	5.7	6030	5981	0.999997	0	0.999295	-2.6394e-07			Y
calb	0.95	0.9	ev1e-10	connected-component	5.7	6030	5981	0.999997	0	0.999295	-2.63941e-07			Y
calb	0.95	0.9	ev1e-5	connected-component	6	6030	5981	0.999997	0	0.999295	-2.63938e-07			Y
calb	0.95	0.9	ev1	connected-component	6	6030	5981	0.999997	0	0.999295	-2.63939e-07			Y
calb	0.95	0.9	ev1e-10	connected-component	6	6030	5981	0.999997	0	0.999295	-2.63939e-07			Y
calb	0.95	0.9	ev1e-3	connected-component	6	6030	5981	0.999997	0	0.999295	-2.63939e-07			Y
calb	0.95	0.9	ev1e-10	connected-component	7	6030	5981	0.999997	0	0.999295	-2.63939e-07			Y
calb	0.95	0.9	ev1e-3	connected-component	7	6030	5981	0.999997	0	0.999295	-2.63939e-07			Y
calb	0.95	0.9	ev1e-5	connected-component	7	6030	5981	0.999997	0	0.999295	-2.63939e-07			Y
calb	0.95	0.9	ev1	connected-component	7	6030	5981	0.999997	0	0.999295	-2.63939e-07			Y
calb	0.95	0.9	ev1e-10	connected-component	7.5	6030	5981	0.999997	0	0.999295	-2.63939e-07			Y
calb	0.95	0.9	ev1e-3	connected-component	7.5	6030	5981	0.999997	0	0.999295	-2.63939e-07			Y
calb	0.95	0.9	ev1	connected-component	7.5	6030	5981	0.999997	0	0.999295	-2.63939e-07			Y
calb	0.95	0.9	ev1e-5	connected-component	7.5	6030	5981	0.999997	0	0.999295	-2.6394e-07			Y
calb	0.95	0.95	ev1e-3	connected-component	4	6030	5983	0.999997	0	0.999321	-2.74292e-07			Y
calb	0.95	0.95	ev1e-10	connected-component	4	6030	5983	0.999997	0	0.999321	-2.74292e-07			Y
calb	0.95	0.95	ev1e-5	connected-component	4	6030	5983	0.999997	0	0.999321	-2.74293e-07			Y
calb	0.95	0.95	ev1	connected-component	4	6030	5983	0.999997	0	0.999321	-2.74293e-07			Y
calb	0.95	0.95	ev1	connected-component	5.7	6030	5983	0.999997	0	0.999321	-2.74292e-07			Y
calb	0.95	0.95	ev1e-3	connected-component	5.7	6030	5983	0.999997	0	0.999321	-2.74293e-07			Y
calb	0.95	0.95	ev1e-5	connected-component	5.7	6030	5983	0.999997	0	0.999321	-2.74293e-07			Y
calb	0.95	0.95	ev1e-10	connected-component	5.7	6030	5983	0.999997	0	0.999321	-2.74293e-07			Y
calb	0.95	0.95	ev1	connected-component	6	6030	5983	0.999997	0	0.999321	-2.74292e-07			Y
calb	0.95	0.95	ev1e-10	connected-component	6	6030	5983	0.999997	0	0.999321	-2.74293e-07			Y
calb	0.95	0.95	ev1e-5	connected-component	6	6030	5983	0.999997	0	0.999321	-2.74293e-07			Y
calb	0.95	0.95	ev1e-3	connected-component	6	6030	5983	0.999997	0	0.999321	-2.74293e-07			Y
calb	0.95	0.95	ev1e-10	connected-component	7	6030	5983	0.999997	0	0.999321	-2.74292e-07			Y
calb	0.95	0.95	ev1e-5	connected-component	7	6030	5983	0.999997	0	0.999321	-2.74292e-07			Y
calb	0.95	0.95	ev1	connected-component	7	6030	5983	0.999997	0	0.999321	-2.74292e-07			Y
calb	0.95	0.95	ev1e-3	connected-component	7	6030	5983	0.999997	0	0.999321	-2.74293e-07			Y
calb	0.95	0.95	ev1e-3	connected-component	7.5	6030	5983	0.999997	0	0.999321	-2.74293e-07			Y
calb	0.95	0.95	ev1	connected-component	7.5	6030	5983	0.999997	0	0.999321	-2.74293e-07			Y
calb	0.95	0.95	ev1e-10	connected-component	7.5	6030	5983	0.999997	0	0.999321	-2.74293e-07			Y
calb	0.95	0.95	ev1e-5	connected-component	7.5	6030	5983	0.999997	0	0.999321	-2.74293e-07			Y
calb	0.98	0.4	ev1e-3	connected-component	4	6030	5961	0.999993	0	0.998929	-1.73304e-07			Y
calb	0.98	0.4	ev1e-5	connected-component	4	6030	5961	0.999993	0	0.998929	-1.73304e-07			Y
calb	0.98	0.4	ev1e-10	connected-component	4	6030	5961	0.999993	0	0.998929	-1.73304e-07			Y
calb	0.98	0.4	ev1	connected-component	4	6030	5961	0.999993	0	0.998929	-1.73304e-07			Y
calb	0.98	0.4	ev1	connected-component	5.7	6030	5961	0.999993	0	0.998929	-1.73304e-07			Y
calb	0.98	0.4	ev1e-10	connected-component	5.7	6030	5961	0.999993	0	0.998929	-1.73304e-07			Y
calb	0.98	0.4	ev1e-3	connected-component	5.7	6030	5961	0.999993	0	0.998929	-1.73304e-07			Y
calb	0.98	0.4	ev1e-5	connected-component	5.7	6030	5961	0.999993	0	0.998929	-1.73304e-07			Y
calb	0.98	0.4	ev1e-3	connected-component	6	6030	5961	0.999993	0	0.998929	-1.73303e-07			Y
calb	0.98	0.4	ev1e-5	connected-component	6	6030	5961	0.999993	0	0.998929	-1.73304e-07			Y
calb	0.98	0.4	ev1	connected-component	6	6030	5961	0.999993	0	0.998929	-1.73304e-07			Y
calb	0.98	0.4	ev1e-10	connected-component	6	6030	5961	0.999993	0	0.998929	-1.73304e-07			Y
calb	0.98	0.4	ev1e-3	connected-component	7	6030	5961	0.999993	0	0.998929	-1.73304e-07			Y
calb	0.98	0.4	ev1e-5	connected-component	7	6030	5961	0.999993	0	0.998929	-1.73304e-07			Y
calb	0.98	0.4	ev1e-10	connected-component	7	6030	5961	0.999993	0	0.998929	-1.73304e-07			Y
calb	0.98	0.4	ev1	connected-component	7	6030	5961	0.999993	0	0.998929	-1.73304e-07			Y
calb	0.98	0.4	ev1e-3	connected-component	7.5	6030	5961	0.999993	0	0.998929	-1.73304e-07			Y
calb	0.98	0.4	ev1e-5	connected-component	7.5	6030	5961	0.999993	0	0.998929	-1.73304e-07			Y
calb	0.98	0.4	ev1e-10	connected-component	7.5	6030	5961	0.999993	0	0.998929	-1.73304e-07			Y
calb	0.98	0.4	ev1	connected-component	7.5	6030	5961	0.999993	0	0.998929	-1.73304e-07			Y
calb	0.98	0.6	ev1e-5	connected-component	4	6030	5985	0.999997	0	0.99938	-3.00822e-07			Y
calb	0.98	0.6	ev1e-10	connected-component	4	6030	5985	0.999997	0	0.99938	-3.00823e-07			Y
calb	0.98	0.6	ev1e-3	connected-component	4	6030	5985	0.999997	0	0.99938	-3.00823e-07			Y
calb	0.98	0.6	ev1	connected-component	4	6030	5985	0.999997	0	0.99938	-3.00823e-07			Y
calb	0.98	0.6	ev1e-10	connected-component	5.7	6030	5985	0.999997	0	0.99938	-3.00822e-07			Y
calb	0.98	0.6	ev1e-3	connected-component	5.7	6030	5985	0.999997	0	0.99938	-3.00823e-07			Y
calb	0.98	0.6	ev1e-5	connected-component	5.7	6030	5985	0.999997	0	0.99938	-3.00823e-07			Y
calb	0.98	0.6	ev1	connected-component	5.7	6030	5985	0.999997	0	0.99938	-3.00823e-07			Y
calb	0.98	0.6	ev1e-3	connected-component	6	6030	5985	0.999997	0	0.99938	-3.00822e-07			Y
calb	0.98	0.6	ev1e-10	connected-component	6	6030	5985	0.999997	0	0.99938	-3.00822e-07			Y
calb	0.98	0.6	ev1e-5	connected-component	6	6030	5985	0.999997	0	0.99938	-3.00822e-07			Y
calb	0.98	0.6	ev1	connected-component	6	6030	5985	0.999997	0	0.99938	-3.00823e-07			Y
calb	0.98	0.6	ev1e-10	connected-component	7	6030	5985	0.999997	0	0.99938	-3.00822e-07			Y
calb	0.98	0.6	ev1e-3	connected-component	7	6030	5985	0.999997	0	0.99938	-3.00822e-07			Y
calb	0.98	0.6	ev1e-5	connected-component	7	6030	5985	0.999997	0	0.99938	-3.00823e-07			Y
calb	0.98	0.6	ev1	connected-component	7	6030	5985	0.999997	0	0.99938	-3.00823e-07			Y
calb	0.98	0.6	ev1e-10	connected-component	7.5	6030	5985	0.999997	0	0.99938	-3.00822e-07			Y
calb	0.98	0.6	ev1e-3	connected-component	7.5	6030	5985	0.999997	0	0.99938	-3.00822e-07			Y
calb	0.98	0.6	ev1e-5	connected-component	7.5	6030	5985	0.999997	0	0.99938	-3.00822e-07			Y
calb	0.98	0.6	ev1	connected-component	7.5	6030	5985	0.999997	0	0.99938	-3.00822e-07			Y
calb	0.98	0.8	ev1e-5	connected-component	4	6030	5994	0.999998	0	0.999509	-3.80177e-07			Y
calb	0.98	0.8	ev1	connected-component	4	6030	5994	0.999998	0	0.999509	-3.80178e-07			Y
calb	0.98	0.8	ev1e-3	connected-component	4	6030	5994	0.999998	0	0.999509	-3.80177e-07			Y
calb	0.98	0.8	ev1e-10	connected-component	4	6030	5994	0.999998	0	0.999509	-3.80178e-07			Y
calb	0.98	0.8	ev1e-3	connected-component	5.7	6030	5994	0.999998	0	0.999509	-3.80177e-07			Y
calb	0.98	0.8	ev1e-10	connected-component	5.7	6030	5994	0.999998	0	0.999509	-3.80177e-07			Y
calb	0.98	0.8	ev1e-5	connected-component	5.7	6030	5994	0.999998	0	0.999509	-3.80178e-07			Y
calb	0.98	0.8	ev1	connected-component	5.7	6030	5994	0.999998	0	0.999509	-3.80176e-07			Y
calb	0.98	0.8	ev1e-10	connected-component	6	6030	5994	0.999998	0	0.999509	-3.80177e-07			Y
calb	0.98	0.8	ev1e-3	connected-component	6	6030	5994	0.999998	0	0.999509	-3.80177e-07			Y
calb	0.98	0.8	ev1	connected-component	6	6030	5994	0.999998	0	0.999509	-3.80177e-07			Y
calb	0.98	0.8	ev1e-5	connected-component	6	6030	5994	0.999998	0	0.999509	-3.80178e-07			Y
calb	0.98	0.8	ev1e-10	connected-component	7	6030	5994	0.999998	0	0.999509	-3.80176e-07			Y
calb	0.98	0.8	ev1e-5	connected-component	7	6030	5994	0.999998	0	0.999509	-3.80178e-07			Y
calb	0.98	0.8	ev1e-3	connected-component	7	6030	5994	0.999998	0	0.999509	-3.80178e-07			Y
calb	0.98	0.8	ev1	connected-component	7	6030	5994	0.999998	0	0.999509	-3.80179e-07			Y
calb	0.98	0.8	ev1e-5	connected-component	7.5	6030	5994	0.999998	0	0.999509	-3.80177e-07			Y
calb	0.98	0.8	ev1e-10	connected-component	7.5	6030	5994	0.999998	0	0.999509	-3.80178e-07			Y
calb	0.98	0.8	ev1	connected-component	7.5	6030	5994	0.999998	0	0.999509	-3.80178e-07			Y
calb	0.98	0.8	ev1e-3	connected-component	7.5	6030	5994	0.999998	0	0.999509	-3.80178e-07			Y
calb	0.98	0.9	ev1e-3	connected-component	4	6030	5995	0.999998	0	0.999523	-3.90754e-07			Y
calb	0.98	0.9	ev1e-5	connected-component	4	6030	5995	0.999998	0	0.999523	-3.90754e-07			Y
calb	0.98	0.9	ev1e-10	connected-component	4	6030	5995	0.999998	0	0.999523	-3.90755e-07			Y
calb	0.98	0.9	ev1	connected-component	4	6030	5995	0.999998	0	0.999523	-3.90754e-07			Y
calb	0.98	0.9	ev1e-10	connected-component	5.7	6030	5995	0.999998	0	0.999523	-3.90753e-07			Y
calb	0.98	0.9	ev1e-3	connected-component	5.7	6030	5995	0.999998	0	0.999523	-3.90754e-07			Y
calb	0.98	0.9	ev1	connected-component	5.7	6030	5995	0.999998	0	0.999523	-3.90754e-07			Y
calb	0.98	0.9	ev1e-5	connected-component	5.7	6030	5995	0.999998	0	0.999523	-3.90755e-07			Y
calb	0.98	0.9	ev1	connected-component	6	6030	5995	0.999998	0	0.999523	-3.90753e-07			Y
calb	0.98	0.9	ev1e-3	connected-component	6	6030	5995	0.999998	0	0.999523	-3.90754e-07			Y
calb	0.98	0.9	ev1e-5	connected-component	6	6030	5995	0.999998	0	0.999523	-3.90754e-07			Y
calb	0.98	0.9	ev1e-10	connected-component	6	6030	5995	0.999998	0	0.999523	-3.90755e-07			Y
calb	0.98	0.9	ev1e-10	connected-component	7	6030	5995	0.999998	0	0.999523	-3.90754e-07			Y
calb	0.98	0.9	ev1e-3	connected-component	7	6030	5995	0.999998	0	0.999523	-3.90754e-07			Y
calb	0.98	0.9	ev1e-5	connected-component	7	6030	5995	0.999998	0	0.999523	-3.90754e-07			Y
calb	0.98	0.9	ev1	connected-component	7	6030	5995	0.999998	0	0.999523	-3.90754e-07			Y
calb	0.98	0.9	ev1e-10	connected-component	7.5	6030	5995	0.999998	0	0.999523	-3.90754e-07			Y
calb	0.98	0.9	ev1	connected-component	7.5	6030	5995	0.999998	0	0.999523	-3.90754e-07			Y
calb	0.98	0.9	ev1e-3	connected-component	7.5	6030	5995	0.999998	0	0.999523	-3.90755e-07			Y
calb	0.98	0.9	ev1e-5	connected-component	7.5	6030	5995	0.999998	0	0.999523	-3.90753e-07			Y
calb	0.98	0.95	ev1e-3	connected-component	4	6030	5996	0.999998	0	0.999541	-4.06218e-07		Y	Y	Y
calb	0.98	0.95	ev1e-10	connected-component	4	6030	5996	0.999998	0	0.999541	-4.06219e-07		Y	Y	Y
calb	0.98	0.95	ev1e-5	connected-component	4	6030	5996	0.999998	0	0.999541	-4.06219e-07		Y	Y
calb	0.98	0.95	ev1	connected-component	4	6030	5996	0.999998	0	0.999541	-4.06219e-07		Y	Y
calb	0.98	0.95	ev1e-5	connected-component	5.7	6030	5996	0.999998	0	0.999541	-4.06219e-07		Y	Y	Y
calb	0.98	0.95	ev1	connected-component	5.7	6030	5996	0.999998	0	0.999541	-4.06219e-07		Y	Y	Y
calb	0.98	0.95	ev1e-10	connected-component	5.7	6030	5996	0.999998	0	0.999541	-4.06218e-07		Y	Y
calb	0.98	0.95	ev1e-3	connected-component	5.7	6030	5996	0.999998	0	0.999541	-4.06218e-07		Y	Y
calb	0.98	0.95	ev1e-10	connected-component	6	6030	5996	0.999998	0	0.999541	-4.06218e-07		Y	Y
calb	0.98	0.95	ev1e-5	connected-component	6	6030	5996	0.999998	0	0.999541	-4.06219e-07		Y	Y
calb	0.98	0.95	ev1	connected-component	6	6030	5996	0.999998	0	0.999541	-4.06219e-07		Y	Y
calb	0.98	0.95	ev1e-3	connected-component	6	6030	5996	0.999998	0	0.999541	-4.06219e-07		Y	Y
calb	0.98	0.95	ev1e-10	connected-component	7	6030	5996	0.999998	0	0.999541	-4.06218e-07		Y	Y	Y
calb	0.98	0.95	ev1e-5	connected-component	7	6030	5996	0.999998	0	0.999541	-4.06218e-07		Y	Y	Y
calb	0.98	0.95	ev1e-3	connected-component	7	6030	5996	0.999998	0	0.999541	-4.06218e-07		Y	Y
calb	0.98	0.95	ev1	connected-component	7	6030	5996	0.999998	0	0.999541	-4.06218e-07		Y	Y
calb	0.98	0.95	ev1e-5	connected-component	7.5	6030	5996	0.999998	0	0.999541	-4.06218e-07		Y	Y
calb	0.98	0.95	ev1	connected-component	7.5	6030	5996	0.999998	0	0.999541	-4.06218e-07		Y	Y
calb	0.98	0.95	ev1e-3	connected-component	7.5	6030	5996	0.999998	0	0.999541	-4.06218e-07		Y	Y
calb	0.98	0.95	ev1e-10	connected-component	7.5	6030	5996	0.999998	0	0.999541	-4.06219e-07		Y	Y
drerio	0.8	0.4	ev1	connected-component	4	32736	23231	0.99986	0.411032	0.972522	0.754402
drerio	0.8	0.4	ev1e-3	connected-component	4	32736	23231	0.99986	0.411032	0.972522	0.754402
drerio	0.8	0.4	ev1e-5	connected-component	4	32736	23231	0.99986	0.411032	0.972522	0.754402
drerio	0.8	0.4	ev1e-10	connected-component	4	32736	23231	0.99986	0.411032	0.972522	0.754402
drerio	0.8	0.4	ev1e-10	connected-component	5.7	32736	23231	0.99986	0.411032	0.972522	0.754402
drerio	0.8	0.4	ev1e-5	connected-component	5.7	32736	23231	0.99986	0.411032	0.972522	0.754402
drerio	0.8	0.4	ev1e-3	connected-component	5.7	32736	23231	0.99986	0.411032	0.972522	0.754402
drerio	0.8	0.4	ev1	connected-component	5.7	32736	23231	0.99986	0.411032	0.972522	0.754402
drerio	0.8	0.4	ev1	connected-component	6	32736	23231	0.99986	0.411032	0.972522	0.754402
drerio	0.8	0.4	ev1e-5	connected-component	6	32736	23231	0.99986	0.411032	0.972522	0.754402
drerio	0.8	0.4	ev1e-3	connected-component	6	32736	23231	0.99986	0.411032	0.972522	0.754402
drerio	0.8	0.4	ev1e-10	connected-component	6	32736	23231	0.99986	0.411032	0.972522	0.754402
drerio	0.8	0.4	ev1e-3	connected-component	7	32736	23231	0.99986	0.411032	0.972522	0.754402
drerio	0.8	0.4	ev1	connected-component	7	32736	23231	0.99986	0.411032	0.972522	0.754402
drerio	0.8	0.4	ev1e-10	connected-component	7	32736	23231	0.99986	0.411032	0.972522	0.754402
drerio	0.8	0.4	ev1e-5	connected-component	7	32736	23231	0.99986	0.411032	0.972522	0.754402
drerio	0.8	0.4	ev1	connected-component	7.5	32736	23231	0.99986	0.411032	0.972522	0.754402
drerio	0.8	0.4	ev1e-3	connected-component	7.5	32736	23231	0.99986	0.411032	0.972522	0.754402
drerio	0.8	0.4	ev1e-10	connected-component	7.5	32736	23231	0.99986	0.411032	0.972522	0.754402
drerio	0.8	0.4	ev1e-5	connected-component	7.5	32736	23231	0.99986	0.411032	0.972522	0.754402
drerio	0.8	0.6	ev1e-10	connected-component	4	32736	25399	0.999903	0.447127	0.971689	0.726952
drerio	0.8	0.6	ev1e-5	connected-component	4	32736	25399	0.999903	0.447127	0.971689	0.726952
drerio	0.8	0.6	ev1e-3	connected-component	4	32736	25399	0.999903	0.447127	0.971689	0.726952
drerio	0.8	0.6	ev1	connected-component	4	32736	25399	0.999903	0.447127	0.971689	0.726952
drerio	0.8	0.6	ev1e-3	connected-component	5.7	32736	25399	0.999903	0.447127	0.971689	0.726952
drerio	0.8	0.6	ev1	connected-component	5.7	32736	25399	0.999903	0.447127	0.971689	0.726952
drerio	0.8	0.6	ev1e-5	connected-component	5.7	32736	25399	0.999903	0.447127	0.971689	0.726952
drerio	0.8	0.6	ev1e-10	connected-component	5.7	32736	25399	0.999903	0.447127	0.971689	0.726952
drerio	0.8	0.6	ev1	connected-component	6	32736	25399	0.999903	0.447127	0.971689	0.726952
drerio	0.8	0.6	ev1e-3	connected-component	6	32736	25399	0.999903	0.447127	0.971689	0.726952
drerio	0.8	0.6	ev1e-5	connected-component	6	32736	25399	0.999903	0.447127	0.971689	0.726952
drerio	0.8	0.6	ev1e-10	connected-component	6	32736	25399	0.999903	0.447127	0.971689	0.726952
drerio	0.8	0.6	ev1e-3	connected-component	7	32736	25399	0.999903	0.447127	0.971689	0.726952
drerio	0.8	0.6	ev1	connected-component	7	32736	25399	0.999903	0.447127	0.971689	0.726952
drerio	0.8	0.6	ev1e-5	connected-component	7	32736	25399	0.999903	0.447127	0.971689	0.726952
drerio	0.8	0.6	ev1e-10	connected-component	7	32736	25399	0.999903	0.447127	0.971689	0.726952
drerio	0.8	0.6	ev1e-10	connected-component	7.5	32736	25399	0.999903	0.447127	0.971689	0.726952
drerio	0.8	0.6	ev1	connected-component	7.5	32736	25399	0.999903	0.447127	0.971689	0.726952
drerio	0.8	0.6	ev1e-5	connected-component	7.5	32736	25399	0.999903	0.447127	0.971689	0.726952
drerio	0.8	0.6	ev1e-3	connected-component	7.5	32736	25399	0.999903	0.447127	0.971689	0.726952
drerio	0.8	0.8	ev1e-10	connected-component	4	32736	28393	0.999915	0.420513	0.969609	0.679748
drerio	0.8	0.8	ev1e-3	connected-component	4	32736	28393	0.999915	0.420513	0.969609	0.679748
drerio	0.8	0.8	ev1e-5	connected-component	4	32736	28393	0.999915	0.420513	0.969609	0.679748
drerio	0.8	0.8	ev1	connected-component	4	32736	28393	0.999915	0.420513	0.969609	0.679748
drerio	0.8	0.8	ev1e-10	connected-component	5.7	32736	28393	0.999915	0.420513	0.969609	0.679748
drerio	0.8	0.8	ev1e-3	connected-component	5.7	32736	28393	0.999915	0.420513	0.969609	0.679748
drerio	0.8	0.8	ev1	connected-component	5.7	32736	28393	0.999915	0.420513	0.969609	0.679748
drerio	0.8	0.8	ev1e-5	connected-component	5.7	32736	28393	0.999915	0.420513	0.969609	0.679748
drerio	0.8	0.8	ev1e-10	connected-component	6	32736	28393	0.999915	0.420513	0.969609	0.679748
drerio	0.8	0.8	ev1e-3	connected-component	6	32736	28393	0.999915	0.420513	0.969609	0.679748
drerio	0.8	0.8	ev1	connected-component	6	32736	28393	0.999915	0.420513	0.969609	0.679748
drerio	0.8	0.8	ev1e-5	connected-component	6	32736	28393	0.999915	0.420513	0.969609	0.679748
drerio	0.8	0.8	ev1e-5	connected-component	7	32736	28393	0.999915	0.420513	0.969609	0.679748
drerio	0.8	0.8	ev1	connected-component	7	32736	28393	0.999915	0.420513	0.969609	0.679748
drerio	0.8	0.8	ev1e-3	connected-component	7	32736	28393	0.999915	0.420513	0.969609	0.679748
drerio	0.8	0.8	ev1e-10	connected-component	7	32736	28393	0.999915	0.420513	0.969609	0.679748
drerio	0.8	0.8	ev1e-5	connected-component	7.5	32736	28393	0.999915	0.420513	0.969609	0.679748
drerio	0.8	0.8	ev1e-10	connected-component	7.5	32736	28393	0.999915	0.420513	0.969609	0.679748
drerio	0.8	0.8	ev1	connected-component	7.5	32736	28393	0.999915	0.420513	0.969609	0.679748
drerio	0.8	0.8	ev1e-3	connected-component	7.5	32736	28393	0.999915	0.420513	0.969609	0.679748
drerio	0.8	0.9	ev1e-10	connected-component	4	32736	30449	0.999938	0.457942	0.968583	0.646677
drerio	0.8	0.9	ev1	connected-component	4	32736	30449	0.999938	0.457942	0.968583	0.646677
drerio	0.8	0.9	ev1e-3	connected-component	4	32736	30449	0.999938	0.457942	0.968583	0.646677
drerio	0.8	0.9	ev1e-5	connected-component	4	32736	30449	0.999938	0.457942	0.968583	0.646677
drerio	0.8	0.9	ev1	connected-component	5.7	32736	30449	0.999938	0.457942	0.968583	0.646677
drerio	0.8	0.9	ev1e-5	connected-component	5.7	32736	30449	0.999938	0.457942	0.968583	0.646677
drerio	0.8	0.9	ev1e-10	connected-component	5.7	32736	30449	0.999938	0.457942	0.968583	0.646677
drerio	0.8	0.9	ev1e-3	connected-component	5.7	32736	30449	0.999938	0.457942	0.968583	0.646677
drerio	0.8	0.9	ev1e-10	connected-component	6	32736	30449	0.999938	0.457942	0.968583	0.646677
drerio	0.8	0.9	ev1	connected-component	6	32736	30449	0.999938	0.457942	0.968583	0.646677
drerio	0.8	0.9	ev1e-3	connected-component	6	32736	30449	0.999938	0.457942	0.968583	0.646677
drerio	0.8	0.9	ev1e-5	connected-component	6	32736	30449	0.999938	0.457942	0.968583	0.646677
drerio	0.8	0.9	ev1e-10	connected-component	7	32736	30449	0.999938	0.457942	0.968583	0.646677
drerio	0.8	0.9	ev1e-5	connected-component	7	32736	30449	0.999938	0.457942	0.968583	0.646677
drerio	0.8	0.9	ev1	connected-component	7	32736	30449	0.999938	0.457942	0.968583	0.646677
drerio	0.8	0.9	ev1e-3	connected-component	7	32736	30449	0.999938	0.457942	0.968583	0.646677
drerio	0.8	0.9	ev1e-3	connected-component	7.5	32736	30449	0.999938	0.457942	0.968583	0.646677
drerio	0.8	0.9	ev1e-5	connected-component	7.5	32736	30449	0.999938	0.457942	0.968583	0.646677
drerio	0.8	0.9	ev1e-10	connected-component	7.5	32736	30449	0.999938	0.457942	0.968583	0.646677
drerio	0.8	0.9	ev1	connected-component	7.5	32736	30449	0.999938	0.457942	0.968583	0.646677
drerio	0.8	0.95	ev1e-3	connected-component	4	32736	32452	0.999943	0.437888	0.966851	0.603604
drerio	0.8	0.95	ev1e-5	connected-component	4	32736	32452	0.999943	0.437888	0.966851	0.603604
drerio	0.8	0.95	ev1	connected-component	4	32736	32452	0.999943	0.437888	0.966851	0.603604
drerio	0.8	0.95	ev1e-10	connected-component	4	32736	32452	0.999943	0.437888	0.966851	0.603604
drerio	0.8	0.95	ev1e-5	connected-component	5.7	32736	32452	0.999943	0.437888	0.966851	0.603604
drerio	0.8	0.95	ev1e-10	connected-component	5.7	32736	32452	0.999943	0.437888	0.966851	0.603604
drerio	0.8	0.95	ev1	connected-component	5.7	32736	32452	0.999943	0.437888	0.966851	0.603604
drerio	0.8	0.95	ev1e-3	connected-component	5.7	32736	32452	0.999943	0.437888	0.966851	0.603604
drerio	0.8	0.95	ev1e-3	connected-component	6	32736	32452	0.999943	0.437888	0.966851	0.603604
drerio	0.8	0.95	ev1	connected-component	6	32736	32452	0.999943	0.437888	0.966851	0.603604
drerio	0.8	0.95	ev1e-5	connected-component	6	32736	32452	0.999943	0.437888	0.966851	0.603604
drerio	0.8	0.95	ev1e-10	connected-component	6	32736	32452	0.999943	0.437888	0.966851	0.603604
drerio	0.8	0.95	ev1e-5	connected-component	7	32736	32452	0.999943	0.437888	0.966851	0.603604
drerio	0.8	0.95	ev1e-10	connected-component	7	32736	32452	0.999943	0.437888	0.966851	0.603604
drerio	0.8	0.95	ev1e-3	connected-component	7	32736	32452	0.999943	0.437888	0.966851	0.603604
drerio	0.8	0.95	ev1	connected-component	7	32736	32452	0.999943	0.437888	0.966851	0.603604
drerio	0.8	0.95	ev1e-3	connected-component	7.5	32736	32452	0.999943	0.437888	0.966851	0.603604
drerio	0.8	0.95	ev1e-10	connected-component	7.5	32736	32452	0.999943	0.437888	0.966851	0.603604
drerio	0.8	0.95	ev1	connected-component	7.5	32736	32452	0.999943	0.437888	0.966851	0.603604
drerio	0.8	0.95	ev1e-5	connected-component	7.5	32736	32452	0.999943	0.437888	0.966851	0.603604
drerio	0.85	0.4	ev1e-3	connected-component	4	32736	23966	0.999899	0.489714	0.975415	0.773104
drerio	0.85	0.4	ev1e-10	connected-component	4	32736	23966	0.999899	0.489714	0.975415	0.773104
drerio	0.85	0.4	ev1	connected-component	4	32736	23966	0.999899	0.489714	0.975415	0.773104
drerio	0.85	0.4	ev1e-5	connected-component	4	32736	23966	0.999899	0.489714	0.975415	0.773104
drerio	0.85	0.4	ev1e-5	connected-component	5.7	32736	23966	0.999899	0.489714	0.975415	0.773104
drerio	0.85	0.4	ev1	connected-component	5.7	32736	23966	0.999899	0.489714	0.975415	0.773104
drerio	0.85	0.4	ev1e-10	connected-component	5.7	32736	23966	0.999899	0.489714	0.975415	0.773104
drerio	0.85	0.4	ev1e-3	connected-component	5.7	32736	23966	0.999899	0.489714	0.975415	0.773104
drerio	0.85	0.4	ev1e-5	connected-component	6	32736	23966	0.999899	0.489714	0.975415	0.773104
drerio	0.85	0.4	ev1e-10	connected-component	6	32736	23966	0.999899	0.489714	0.975415	0.773104
drerio	0.85	0.4	ev1	connected-component	6	32736	23966	0.999899	0.489714	0.975415	0.773104
drerio	0.85	0.4	ev1e-3	connected-component	6	32736	23966	0.999899	0.489714	0.975415	0.773104
drerio	0.85	0.4	ev1e-3	connected-component	7	32736	23966	0.999899	0.489714	0.975415	0.773104
drerio	0.85	0.4	ev1	connected-component	7	32736	23966	0.999899	0.489714	0.975415	0.773104
drerio	0.85	0.4	ev1e-10	connected-component	7	32736	23966	0.999899	0.489714	0.975415	0.773104
drerio	0.85	0.4	ev1e-5	connected-component	7	32736	23966	0.999899	0.489714	0.975415	0.773104
drerio	0.85	0.4	ev1e-3	connected-component	7.5	32736	23966	0.999899	0.489714	0.975415	0.773104
drerio	0.85	0.4	ev1e-5	connected-component	7.5	32736	23966	0.999899	0.489714	0.975415	0.773104
drerio	0.85	0.4	ev1e-10	connected-component	7.5	32736	23966	0.999899	0.489714	0.975415	0.773104
drerio	0.85	0.4	ev1	connected-component	7.5	32736	23966	0.999899	0.489714	0.975415	0.773104
drerio	0.85	0.6	ev1	connected-component	4	32736	26102	0.999922	0.498166	0.97364	0.738665
drerio	0.85	0.6	ev1e-5	connected-component	4	32736	26102	0.999922	0.498166	0.97364	0.738665
drerio	0.85	0.6	ev1e-3	connected-component	4	32736	26102	0.999922	0.498166	0.97364	0.738665
drerio	0.85	0.6	ev1e-10	connected-component	4	32736	26102	0.999922	0.498166	0.97364	0.738665
drerio	0.85	0.6	ev1e-10	connected-component	5.7	32736	26102	0.999922	0.498166	0.97364	0.738665
drerio	0.85	0.6	ev1	connected-component	5.7	32736	26102	0.999922	0.498166	0.97364	0.738665
drerio	0.85	0.6	ev1e-5	connected-component	5.7	32736	26102	0.999922	0.498166	0.97364	0.738665
drerio	0.85	0.6	ev1e-3	connected-component	5.7	32736	26102	0.999922	0.498166	0.97364	0.738665
drerio	0.85	0.6	ev1	connected-component	6	32736	26102	0.999922	0.498166	0.97364	0.738665
drerio	0.85	0.6	ev1e-5	connected-component	6	32736	26102	0.999922	0.498166	0.97364	0.738665
drerio	0.85	0.6	ev1e-10	connected-component	6	32736	26102	0.999922	0.498166	0.97364	0.738665
drerio	0.85	0.6	ev1e-3	connected-component	6	32736	26102	0.999922	0.498166	0.97364	0.738665
drerio	0.85	0.6	ev1	connected-component	7	32736	26102	0.999922	0.498166	0.97364	0.738665
drerio	0.85	0.6	ev1e-10	connected-component	7	32736	26102	0.999922	0.498166	0.97364	0.738665
drerio	0.85	0.6	ev1e-5	connected-component	7	32736	26102	0.999922	0.498166	0.97364	0.738665
drerio	0.85	0.6	ev1e-3	connected-component	7	32736	26102	0.999922	0.498166	0.97364	0.738665
drerio	0.85	0.6	ev1	connected-component	7.5	32736	26102	0.999922	0.498166	0.97364	0.738665
drerio	0.85	0.6	ev1e-10	connected-component	7.5	32736	26102	0.999922	0.498166	0.97364	0.738665
drerio	0.85	0.6	ev1e-3	connected-component	7.5	32736	26102	0.999922	0.498166	0.97364	0.738665
drerio	0.85	0.6	ev1e-5	connected-component	7.5	32736	26102	0.999922	0.498166	0.97364	0.738665
drerio	0.85	0.8	ev1	connected-component	4	32736	29428	0.999934	0.463308	0.970284	0.67445
drerio	0.85	0.8	ev1e-5	connected-component	4	32736	29428	0.999934	0.463308	0.970284	0.67445
drerio	0.85	0.8	ev1e-3	connected-component	4	32736	29428	0.999934	0.463308	0.970284	0.67445
drerio	0.85	0.8	ev1e-10	connected-component	4	32736	29428	0.999934	0.463308	0.970284	0.67445
drerio	0.85	0.8	ev1e-3	connected-component	5.7	32736	29428	0.999934	0.463308	0.970284	0.67445
drerio	0.85	0.8	ev1e-5	connected-component	5.7	32736	29428	0.999934	0.463308	0.970284	0.67445
drerio	0.85	0.8	ev1	connected-component	5.7	32736	29428	0.999934	0.463308	0.970284	0.67445
drerio	0.85	0.8	ev1e-10	connected-component	5.7	32736	29428	0.999934	0.463308	0.970284	0.67445
drerio	0.85	0.8	ev1e-3	connected-component	6	32736	29428	0.999934	0.463308	0.970284	0.67445
drerio	0.85	0.8	ev1e-10	connected-component	6	32736	29428	0.999934	0.463308	0.970284	0.67445
drerio	0.85	0.8	ev1e-5	connected-component	6	32736	29428	0.999934	0.463308	0.970284	0.67445
drerio	0.85	0.8	ev1	connected-component	6	32736	29428	0.999934	0.463308	0.970284	0.67445
drerio	0.85	0.8	ev1e-5	connected-component	7	32736	29428	0.999934	0.463308	0.970284	0.67445
drerio	0.85	0.8	ev1e-10	connected-component	7	32736	29428	0.999934	0.463308	0.970284	0.67445
drerio	0.85	0.8	ev1	connected-component	7	32736	29428	0.999934	0.463308	0.970284	0.67445
drerio	0.85	0.8	ev1e-3	connected-component	7	32736	29428	0.999934	0.463308	0.970284	0.67445
drerio	0.85	0.8	ev1	connected-component	7.5	32736	29428	0.999934	0.463308	0.970284	0.67445
drerio	0.85	0.8	ev1e-3	connected-component	7.5	32736	29428	0.999934	0.463308	0.970284	0.67445
drerio	0.85	0.8	ev1e-5	connected-component	7.5	32736	29428	0.999934	0.463308	0.970284	0.67445
drerio	0.85	0.8	ev1e-10	connected-component	7.5	32736	29428	0.999934	0.463308	0.970284	0.67445
drerio	0.85	0.9	ev1	connected-component	4	32736	31375	0.999945	0.467017	0.969088	0.639821
drerio	0.85	0.9	ev1e-3	connected-component	4	32736	31375	0.999945	0.467017	0.969088	0.639821
drerio	0.85	0.9	ev1e-5	connected-component	4	32736	31375	0.999945	0.467017	0.969088	0.639821
drerio	0.85	0.9	ev1e-10	connected-component	4	32736	31375	0.999945	0.467017	0.969088	0.639821
drerio	0.85	0.9	ev1e-3	connected-component	5.7	32736	31375	0.999945	0.467017	0.969088	0.639821
drerio	0.85	0.9	ev1e-10	connected-component	5.7	32736	31375	0.999945	0.467017	0.969088	0.639821
drerio	0.85	0.9	ev1	connected-component	5.7	32736	31375	0.999945	0.467017	0.969088	0.639821
drerio	0.85	0.9	ev1e-5	connected-component	5.7	32736	31375	0.999945	0.467017	0.969088	0.639821
drerio	0.85	0.9	ev1	connected-component	6	32736	31375	0.999945	0.467017	0.969088	0.639821
drerio	0.85	0.9	ev1e-3	connected-component	6	32736	31375	0.999945	0.467017	0.969088	0.639821
drerio	0.85	0.9	ev1e-10	connected-component	6	32736	31375	0.999945	0.467017	0.969088	0.639821
drerio	0.85	0.9	ev1e-5	connected-component	6	32736	31375	0.999945	0.467017	0.969088	0.639821
drerio	0.85	0.9	ev1	connected-component	7	32736	31375	0.999945	0.467017	0.969088	0.639821
drerio	0.85	0.9	ev1e-3	connected-component	7	32736	31375	0.999945	0.467017	0.969088	0.639821
drerio	0.85	0.9	ev1e-10	connected-component	7	32736	31375	0.999945	0.467017	0.969088	0.639821
drerio	0.85	0.9	ev1e-5	connected-component	7	32736	31375	0.999945	0.467017	0.969088	0.639821
drerio	0.85	0.9	ev1e-3	connected-component	7.5	32736	31375	0.999945	0.467017	0.969088	0.639821
drerio	0.85	0.9	ev1e-10	connected-component	7.5	32736	31375	0.999945	0.467017	0.969088	0.639821
drerio	0.85	0.9	ev1	connected-component	7.5	32736	31375	0.999945	0.467017	0.969088	0.639821
drerio	0.85	0.9	ev1e-5	connected-component	7.5	32736	31375	0.999945	0.467017	0.969088	0.639821
drerio	0.85	0.95	ev1e-10	connected-component	4	32736	33187	0.999946	0.430772	0.967293	0.59835
drerio	0.85	0.95	ev1e-5	connected-component	4	32736	33187	0.999946	0.430772	0.967293	0.59835
drerio	0.85	0.95	ev1e-3	connected-component	4	32736	33187	0.999946	0.430772	0.967293	0.59835
drerio	0.85	0.95	ev1	connected-component	4	32736	33187	0.999946	0.430772	0.967293	0.59835
drerio	0.85	0.95	ev1	connected-component	5.7	32736	33187	0.999946	0.430772	0.967293	0.59835
drerio	0.85	0.95	ev1e-10	connected-component	5.7	32736	33187	0.999946	0.430772	0.967293	0.59835
drerio	0.85	0.95	ev1e-3	connected-component	5.7	32736	33187	0.999946	0.430772	0.967293	0.59835
drerio	0.85	0.95	ev1e-5	connected-component	5.7	32736	33187	0.999946	0.430772	0.967293	0.59835
drerio	0.85	0.95	ev1	connected-component	6	32736	33187	0.999946	0.430772	0.967293	0.59835
drerio	0.85	0.95	ev1e-5	connected-component	6	32736	33187	0.999946	0.430772	0.967293	0.59835
drerio	0.85	0.95	ev1e-10	connected-component	6	32736	33187	0.999946	0.430772	0.967293	0.59835
drerio	0.85	0.95	ev1e-3	connected-component	6	32736	33187	0.999946	0.430772	0.967293	0.59835
drerio	0.85	0.95	ev1e-10	connected-component	7	32736	33187	0.999946	0.430772	0.967293	0.59835
drerio	0.85	0.95	ev1	connected-component	7	32736	33187	0.999946	0.430772	0.967293	0.59835
drerio	0.85	0.95	ev1e-5	connected-component	7	32736	33187	0.999946	0.430772	0.967293	0.59835
drerio	0.85	0.95	ev1e-3	connected-component	7	32736	33187	0.999946	0.430772	0.967293	0.59835
drerio	0.85	0.95	ev1	connected-component	7.5	32736	33187	0.999946	0.430772	0.967293	0.59835
drerio	0.85	0.95	ev1e-3	connected-component	7.5	32736	33187	0.999946	0.430772	0.967293	0.59835
drerio	0.85	0.95	ev1e-5	connected-component	7.5	32736	33187	0.999946	0.430772	0.967293	0.59835
drerio	0.85	0.95	ev1e-10	connected-component	7.5	32736	33187	0.999946	0.430772	0.967293	0.59835
drerio	0.9	0.4	ev1e-10	connected-component	4	32736	24715	0.999939	0.6102	0.978581	0.79511
drerio	0.9	0.4	ev1e-5	connected-component	4	32736	24715	0.999939	0.6102	0.978581	0.79511
drerio	0.9	0.4	ev1	connected-component	4	32736	24715	0.999939	0.6102	0.978581	0.79511
drerio	0.9	0.4	ev1e-3	connected-component	4	32736	24715	0.999939	0.6102	0.978581	0.79511
drerio	0.9	0.4	ev1e-5	connected-component	5.7	32736	24715	0.999939	0.6102	0.978581	0.79511
drerio	0.9	0.4	ev1e-10	connected-component	5.7	32736	24715	0.999939	0.6102	0.978581	0.79511
drerio	0.9	0.4	ev1	connected-component	5.7	32736	24715	0.999939	0.6102	0.978581	0.79511
drerio	0.9	0.4	ev1e-3	connected-component	5.7	32736	24715	0.999939	0.6102	0.978581	0.79511
drerio	0.9	0.4	ev1e-3	connected-component	6	32736	24715	0.999939	0.6102	0.978581	0.79511
drerio	0.9	0.4	ev1	connected-component	6	32736	24715	0.999939	0.6102	0.978581	0.79511
drerio	0.9	0.4	ev1e-5	connected-component	6	32736	24715	0.999939	0.6102	0.978581	0.79511
drerio	0.9	0.4	ev1e-10	connected-component	6	32736	24715	0.999939	0.6102	0.978581	0.79511
drerio	0.9	0.4	ev1e-10	connected-component	7	32736	24715	0.999939	0.6102	0.978581	0.79511
drerio	0.9	0.4	ev1	connected-component	7	32736	24715	0.999939	0.6102	0.978581	0.79511
drerio	0.9	0.4	ev1e-3	connected-component	7	32736	24715	0.999939	0.6102	0.978581	0.79511
drerio	0.9	0.4	ev1e-5	connected-component	7	32736	24715	0.999939	0.6102	0.978581	0.79511
drerio	0.9	0.4	ev1e-10	connected-component	7.5	32736	24715	0.999939	0.6102	0.978581	0.79511
drerio	0.9	0.4	ev1	connected-component	7.5	32736	24715	0.999939	0.6102	0.978581	0.79511
drerio	0.9	0.4	ev1e-5	connected-component	7.5	32736	24715	0.999939	0.6102	0.978581	0.79511
drerio	0.9	0.4	ev1e-3	connected-component	7.5	32736	24715	0.999939	0.6102	0.978581	0.79511
drerio	0.9	0.6	ev1e-10	connected-component	4	32736	26849	0.999948	0.592878	0.976205	0.756026
drerio	0.9	0.6	ev1e-3	connected-component	4	32736	26849	0.999948	0.592878	0.976205	0.756026
drerio	0.9	0.6	ev1	connected-component	4	32736	26849	0.999948	0.592878	0.976205	0.756026
drerio	0.9	0.6	ev1e-5	connected-component	4	32736	26849	0.999948	0.592878	0.976205	0.756026
drerio	0.9	0.6	ev1e-3	connected-component	5.7	32736	26849	0.999948	0.592878	0.976205	0.756026
drerio	0.9	0.6	ev1e-5	connected-component	5.7	32736	26849	0.999948	0.592878	0.976205	0.756026
drerio	0.9	0.6	ev1e-10	connected-component	5.7	32736	26849	0.999948	0.592878	0.976205	0.756026
drerio	0.9	0.6	ev1	connected-component	5.7	32736	26849	0.999948	0.592878	0.976205	0.756026
drerio	0.9	0.6	ev1e-10	connected-component	6	32736	26849	0.999948	0.592878	0.976205	0.756026
drerio	0.9	0.6	ev1e-5	connected-component	6	32736	26849	0.999948	0.592878	0.976205	0.756026
drerio	0.9	0.6	ev1e-3	connected-component	6	32736	26849	0.999948	0.592878	0.976205	0.756026
drerio	0.9	0.6	ev1	connected-component	6	32736	26849	0.999948	0.592878	0.976205	0.756026
drerio	0.9	0.6	ev1e-5	connected-component	7	32736	26849	0.999948	0.592878	0.976205	0.756026
drerio	0.9	0.6	ev1e-3	connected-component	7	32736	26849	0.999948	0.592878	0.976205	0.756026
drerio	0.9	0.6	ev1	connected-component	7	32736	26849	0.999948	0.592878	0.976205	0.756026
drerio	0.9	0.6	ev1e-10	connected-component	7	32736	26849	0.999948	0.592878	0.976205	0.756026
drerio	0.9	0.6	ev1e-3	connected-component	7.5	32736	26849	0.999948	0.592878	0.976205	0.756026
drerio	0.9	0.6	ev1e-10	connected-component	7.5	32736	26849	0.999948	0.592878	0.976205	0.756026
drerio	0.9	0.6	ev1	connected-component	7.5	32736	26849	0.999948	0.592878	0.976205	0.756026
drerio	0.9	0.6	ev1e-5	connected-component	7.5	32736	26849	0.999948	0.592878	0.976205	0.756026
drerio	0.9	0.8	ev1e-10	connected-component	4	32736	30307	0.999948	0.513172	0.971808	0.679911
drerio	0.9	0.8	ev1	connected-component	4	32736	30307	0.999948	0.513172	0.971808	0.679911
drerio	0.9	0.8	ev1e-3	connected-component	4	32736	30307	0.999948	0.513172	0.971808	0.679911
drerio	0.9	0.8	ev1e-5	connected-component	4	32736	30307	0.999948	0.513172	0.971808	0.679911
drerio	0.9	0.8	ev1e-10	connected-component	5.7	32736	30307	0.999948	0.513172	0.971808	0.679911
drerio	0.9	0.8	ev1e-5	connected-component	5.7	32736	30307	0.999948	0.513172	0.971808	0.679911
drerio	0.9	0.8	ev1	connected-component	5.7	32736	30307	0.999948	0.513172	0.971808	0.679911
drerio	0.9	0.8	ev1e-3	connected-component	5.7	32736	30307	0.999948	0.513172	0.971808	0.679911
drerio	0.9	0.8	ev1e-5	connected-component	6	32736	30307	0.999948	0.513172	0.971808	0.679911
drerio	0.9	0.8	ev1	connected-component	6	32736	30307	0.999948	0.513172	0.971808	0.679911
drerio	0.9	0.8	ev1e-3	connected-component	6	32736	30307	0.999948	0.513172	0.971808	0.679911
drerio	0.9	0.8	ev1e-10	connected-component	6	32736	30307	0.999948	0.513172	0.971808	0.679911
drerio	0.9	0.8	ev1e-5	connected-component	7	32736	30307	0.999948	0.513172	0.971808	0.679911
drerio	0.9	0.8	ev1e-10	connected-component	7	32736	30307	0.999948	0.513172	0.971808	0.679911
drerio	0.9	0.8	ev1e-3	connected-component	7	32736	30307	0.999948	0.513172	0.971808	0.679911
drerio	0.9	0.8	ev1	connected-component	7	32736	30307	0.999948	0.513172	0.971808	0.679911
drerio	0.9	0.8	ev1e-5	connected-component	7.5	32736	30307	0.999948	0.513172	0.971808	0.679911
drerio	0.9	0.8	ev1e-10	connected-component	7.5	32736	30307	0.999948	0.513172	0.971808	0.679911
drerio	0.9	0.8	ev1e-3	connected-component	7.5	32736	30307	0.999948	0.513172	0.971808	0.679911
drerio	0.9	0.8	ev1	connected-component	7.5	32736	30307	0.999948	0.513172	0.971808	0.679911
drerio	0.9	0.9	ev1	connected-component	4	32736	32248	0.999949	0.473862	0.969694	0.635568
drerio	0.9	0.9	ev1e-10	connected-component	4	32736	32248	0.999949	0.473862	0.969694	0.635568
drerio	0.9	0.9	ev1e-5	connected-component	4	32736	32248	0.999949	0.473862	0.969694	0.635568
drerio	0.9	0.9	ev1e-3	connected-component	4	32736	32248	0.999949	0.473862	0.969694	0.635568
drerio	0.9	0.9	ev1e-3	connected-component	5.7	32736	32248	0.999949	0.473862	0.969694	0.635568
drerio	0.9	0.9	ev1	connected-component	5.7	32736	32248	0.999949	0.473862	0.969694	0.635568
drerio	0.9	0.9	ev1e-10	connected-component	5.7	32736	32248	0.999949	0.473862	0.969694	0.635568
drerio	0.9	0.9	ev1e-5	connected-component	5.7	32736	32248	0.999949	0.473862	0.969694	0.635568
drerio	0.9	0.9	ev1	connected-component	6	32736	32248	0.999949	0.473862	0.969694	0.635568
drerio	0.9	0.9	ev1e-3	connected-component	6	32736	32248	0.999949	0.473862	0.969694	0.635568
drerio	0.9	0.9	ev1e-5	connected-component	6	32736	32248	0.999949	0.473862	0.969694	0.635568
drerio	0.9	0.9	ev1e-10	connected-component	6	32736	32248	0.999949	0.473862	0.969694	0.635568
drerio	0.9	0.9	ev1e-3	connected-component	7	32736	32248	0.999949	0.473862	0.969694	0.635568
drerio	0.9	0.9	ev1e-5	connected-component	7	32736	32248	0.999949	0.473862	0.969694	0.635568
drerio	0.9	0.9	ev1	connected-component	7	32736	32248	0.999949	0.473862	0.969694	0.635568
drerio	0.9	0.9	ev1e-10	connected-component	7	32736	32248	0.999949	0.473862	0.969694	0.635568
drerio	0.9	0.9	ev1e-3	connected-component	7.5	32736	32248	0.999949	0.473862	0.969694	0.635568
drerio	0.9	0.9	ev1e-10	connected-component	7.5	32736	32248	0.999949	0.473862	0.969694	0.635568
drerio	0.9	0.9	ev1e-5	connected-component	7.5	32736	32248	0.999949	0.473862	0.969694	0.635568
drerio	0.9	0.9	ev1	connected-component	7.5	32736	32248	0.999949	0.473862	0.969694	0.635568
drerio	0.9	0.95	ev1	connected-component	4	32736	33896	0.999949	0.433591	0.967857	0.595038
drerio	0.9	0.95	ev1e-3	connected-component	4	32736	33896	0.999949	0.433591	0.967857	0.595038
drerio	0.9	0.95	ev1e-5	connected-component	4	32736	33896	0.999949	0.433591	0.967857	0.595038
drerio	0.9	0.95	ev1e-10	connected-component	4	32736	33896	0.999949	0.433591	0.967857	0.595038
drerio	0.9	0.95	ev1e-5	connected-component	5.7	32736	33896	0.999949	0.433591	0.967857	0.595038
drerio	0.9	0.95	ev1	connected-component	5.7	32736	33896	0.999949	0.433591	0.967857	0.595038
drerio	0.9	0.95	ev1e-10	connected-component	5.7	32736	33896	0.999949	0.433591	0.967857	0.595038
drerio	0.9	0.95	ev1e-3	connected-component	5.7	32736	33896	0.999949	0.433591	0.967857	0.595038
drerio	0.9	0.95	ev1e-5	connected-component	6	32736	33896	0.999949	0.433591	0.967857	0.595038
drerio	0.9	0.95	ev1e-3	connected-component	6	32736	33896	0.999949	0.433591	0.967857	0.595038
drerio	0.9	0.95	ev1e-10	connected-component	6	32736	33896	0.999949	0.433591	0.967857	0.595038
drerio	0.9	0.95	ev1	connected-component	6	32736	33896	0.999949	0.433591	0.967857	0.595038
drerio	0.9	0.95	ev1e-3	connected-component	7	32736	33896	0.999949	0.433591	0.967857	0.595038
drerio	0.9	0.95	ev1	connected-component	7	32736	33896	0.999949	0.433591	0.967857	0.595038
drerio	0.9	0.95	ev1e-10	connected-component	7	32736	33896	0.999949	0.433591	0.967857	0.595038
drerio	0.9	0.95	ev1e-5	connected-component	7	32736	33896	0.999949	0.433591	0.967857	0.595038
drerio	0.9	0.95	ev1e-5	connected-component	7.5	32736	33896	0.999949	0.433591	0.967857	0.595038
drerio	0.9	0.95	ev1e-10	connected-component	7.5	32736	33896	0.999949	0.433591	0.967857	0.595038
drerio	0.9	0.95	ev1e-3	connected-component	7.5	32736	33896	0.999949	0.433591	0.967857	0.595038
drerio	0.9	0.95	ev1	connected-component	7.5	32736	33896	0.999949	0.433591	0.967857	0.595038
drerio	0.95	0.4	ev1e-10	connected-component	4	32736	25598	0.999957	0.691537	0.981058	0.813046
drerio	0.95	0.4	ev1	connected-component	4	32736	25598	0.999957	0.691537	0.981058	0.813046
drerio	0.95	0.4	ev1e-5	connected-component	4	32736	25598	0.999957	0.691537	0.981058	0.813046
drerio	0.95	0.4	ev1e-3	connected-component	4	32736	25598	0.999957	0.691537	0.981058	0.813046
drerio	0.95	0.4	ev1e-3	connected-component	5.7	32736	25598	0.999957	0.691537	0.981058	0.813046
drerio	0.95	0.4	ev1e-5	connected-component	5.7	32736	25598	0.999957	0.691537	0.981058	0.813046
drerio	0.95	0.4	ev1e-10	connected-component	5.7	32736	25598	0.999957	0.691537	0.981058	0.813046
drerio	0.95	0.4	ev1	connected-component	5.7	32736	25598	0.999957	0.691537	0.981058	0.813046
drerio	0.95	0.4	ev1	connected-component	6	32736	25598	0.999957	0.691537	0.981058	0.813046
drerio	0.95	0.4	ev1e-10	connected-component	6	32736	25598	0.999957	0.691537	0.981058	0.813046
drerio	0.95	0.4	ev1e-5	connected-component	6	32736	25598	0.999957	0.691537	0.981058	0.813046
drerio	0.95	0.4	ev1e-3	connected-component	6	32736	25598	0.999957	0.691537	0.981058	0.813046
drerio	0.95	0.4	ev1	connected-component	7	32736	25598	0.999957	0.691537	0.981058	0.813046
drerio	0.95	0.4	ev1e-5	connected-component	7	32736	25598	0.999957	0.691537	0.981058	0.813046
drerio	0.95	0.4	ev1e-10	connected-component	7	32736	25598	0.999957	0.691537	0.981058	0.813046
drerio	0.95	0.4	ev1e-3	connected-component	7	32736	25598	0.999957	0.691537	0.981058	0.813046
drerio	0.95	0.4	ev1e-5	connected-component	7.5	32736	25598	0.999957	0.691537	0.981058	0.813046
drerio	0.95	0.4	ev1	connected-component	7.5	32736	25598	0.999957	0.691537	0.981058	0.813046
drerio	0.95	0.4	ev1e-3	connected-component	7.5	32736	25598	0.999957	0.691537	0.981058	0.813046
drerio	0.95	0.4	ev1e-10	connected-component	7.5	32736	25598	0.999957	0.691537	0.981058	0.813046
drerio	0.95	0.6	ev1e-10	connected-component	4	32736	27702	0.999956	0.63203	0.978102	0.76908
drerio	0.95	0.6	ev1e-5	connected-component	4	32736	27702	0.999956	0.63203	0.978102	0.76908
drerio	0.95	0.6	ev1	connected-component	4	32736	27702	0.999956	0.63203	0.978102	0.76908
drerio	0.95	0.6	ev1e-3	connected-component	4	32736	27702	0.999956	0.63203	0.978102	0.76908
drerio	0.95	0.6	ev1e-5	connected-component	5.7	32736	27702	0.999956	0.63203	0.978102	0.76908
drerio	0.95	0.6	ev1	connected-component	5.7	32736	27702	0.999956	0.63203	0.978102	0.76908
drerio	0.95	0.6	ev1e-10	connected-component	5.7	32736	27702	0.999956	0.63203	0.978102	0.76908
drerio	0.95	0.6	ev1e-3	connected-component	5.7	32736	27702	0.999956	0.63203	0.978102	0.76908
drerio	0.95	0.6	ev1e-5	connected-component	6	32736	27702	0.999956	0.63203	0.978102	0.76908
drerio	0.95	0.6	ev1	connected-component	6	32736	27702	0.999956	0.63203	0.978102	0.76908
drerio	0.95	0.6	ev1e-10	connected-component	6	32736	27702	0.999956	0.63203	0.978102	0.76908
drerio	0.95	0.6	ev1e-3	connected-component	6	32736	27702	0.999956	0.63203	0.978102	0.76908
drerio	0.95	0.6	ev1e-5	connected-component	7	32736	27702	0.999956	0.63203	0.978102	0.76908
drerio	0.95	0.6	ev1e-3	connected-component	7	32736	27702	0.999956	0.63203	0.978102	0.76908
drerio	0.95	0.6	ev1e-10	connected-component	7	32736	27702	0.999956	0.63203	0.978102	0.76908
drerio	0.95	0.6	ev1	connected-component	7	32736	27702	0.999956	0.63203	0.978102	0.76908
drerio	0.95	0.6	ev1e-3	connected-component	7.5	32736	27702	0.999956	0.63203	0.978102	0.76908
drerio	0.95	0.6	ev1e-5	connected-component	7.5	32736	27702	0.999956	0.63203	0.978102	0.76908
drerio	0.95	0.6	ev1e-10	connected-component	7.5	32736	27702	0.999956	0.63203	0.978102	0.76908
drerio	0.95	0.6	ev1	connected-component	7.5	32736	27702	0.999956	0.63203	0.978102	0.76908
drerio	0.95	0.8	ev1e-5	connected-component	4	32736	31174	0.999953	0.531392	0.972956	0.683909
drerio	0.95	0.8	ev1e-10	connected-component	4	32736	31174	0.999953	0.531392	0.972956	0.683909
drerio	0.95	0.8	ev1e-3	connected-component	4	32736	31174	0.999953	0.531392	0.972956	0.683909
drerio	0.95	0.8	ev1	connected-component	4	32736	31174	0.999953	0.531392	0.972956	0.683909
drerio	0.95	0.8	ev1	connected-component	5.7	32736	31174	0.999953	0.531392	0.972956	0.683909
drerio	0.95	0.8	ev1e-3	connected-component	5.7	32736	31174	0.999953	0.531392	0.972956	0.683909
drerio	0.95	0.8	ev1e-5	connected-component	5.7	32736	31174	0.999953	0.531392	0.972956	0.683909
drerio	0.95	0.8	ev1e-10	connected-component	5.7	32736	31174	0.999953	0.531392	0.972956	0.683909
drerio	0.95	0.8	ev1	connected-component	6	32736	31174	0.999953	0.531392	0.972956	0.683909
drerio	0.95	0.8	ev1e-10	connected-component	6	32736	31174	0.999953	0.531392	0.972956	0.683909
drerio	0.95	0.8	ev1e-5	connected-component	6	32736	31174	0.999953	0.531392	0.972956	0.683909
drerio	0.95	0.8	ev1e-3	connected-component	6	32736	31174	0.999953	0.531392	0.972956	0.683909
drerio	0.95	0.8	ev1	connected-component	7	32736	31174	0.999953	0.531392	0.972956	0.683909
drerio	0.95	0.8	ev1e-10	connected-component	7	32736	31174	0.999953	0.531392	0.972956	0.683909
drerio	0.95	0.8	ev1e-5	connected-component	7	32736	31174	0.999953	0.531392	0.972956	0.683909
drerio	0.95	0.8	ev1e-3	connected-component	7	32736	31174	0.999953	0.531392	0.972956	0.683909
drerio	0.95	0.8	ev1e-5	connected-component	7.5	32736	31174	0.999953	0.531392	0.972956	0.683909
drerio	0.95	0.8	ev1e-3	connected-component	7.5	32736	31174	0.999953	0.531392	0.972956	0.683909
drerio	0.95	0.8	ev1	connected-component	7.5	32736	31174	0.999953	0.531392	0.972956	0.683909
drerio	0.95	0.8	ev1e-10	connected-component	7.5	32736	31174	0.999953	0.531392	0.972956	0.683909
drerio	0.95	0.9	ev1	connected-component	4	32736	33319	0.999953	0.473755	0.970089	0.627614
drerio	0.95	0.9	ev1e-10	connected-component	4	32736	33319	0.999953	0.473755	0.970089	0.627614
drerio	0.95	0.9	ev1e-3	connected-component	4	32736	33319	0.999953	0.473755	0.970089	0.627614
drerio	0.95	0.9	ev1e-5	connected-component	4	32736	33319	0.999953	0.473755	0.970089	0.627614
drerio	0.95	0.9	ev1e-3	connected-component	5.7	32736	33319	0.999953	0.473755	0.970089	0.627614
drerio	0.95	0.9	ev1	connected-component	5.7	32736	33319	0.999953	0.473755	0.970089	0.627614
drerio	0.95	0.9	ev1e-10	connected-component	5.7	32736	33319	0.999953	0.473755	0.970089	0.627614
drerio	0.95	0.9	ev1e-5	connected-component	5.7	32736	33319	0.999953	0.473755	0.970089	0.627614
drerio	0.95	0.9	ev1e-3	connected-component	6	32736	33319	0.999953	0.473755	0.970089	0.627614
drerio	0.95	0.9	ev1e-5	connected-component	6	32736	33319	0.999953	0.473755	0.970089	0.627614
drerio	0.95	0.9	ev1	connected-component	6	32736	33319	0.999953	0.473755	0.970089	0.627614
drerio	0.95	0.9	ev1e-10	connected-component	6	32736	33319	0.999953	0.473755	0.970089	0.627614
drerio	0.95	0.9	ev1e-5	connected-component	7	32736	33319	0.999953	0.473755	0.970089	0.627614
drerio	0.95	0.9	ev1e-10	connected-component	7	32736	33319	0.999953	0.473755	0.970089	0.627614
drerio	0.95	0.9	ev1e-3	connected-component	7	32736	33319	0.999953	0.473755	0.970089	0.627614
drerio	0.95	0.9	ev1	connected-component	7	32736	33319	0.999953	0.473755	0.970089	0.627614
drerio	0.95	0.9	ev1e-5	connected-component	7.5	32736	33319	0.999953	0.473755	0.970089	0.627614
drerio	0.95	0.9	ev1	connected-component	7.5	32736	33319	0.999953	0.473755	0.970089	0.627614
drerio	0.95	0.9	ev1e-10	connected-component	7.5	32736	33319	0.999953	0.473755	0.970089	0.627614
drerio	0.95	0.9	ev1e-3	connected-component	7.5	32736	33319	0.999953	0.473755	0.970089	0.627614
drerio	0.95	0.95	ev1	connected-component	4	32736	34807	0.999952	0.434586	0.968326	0.58883
drerio	0.95	0.95	ev1e-5	connected-component	4	32736	34807	0.999952	0.434586	0.968326	0.58883
drerio	0.95	0.95	ev1e-3	connected-component	4	32736	34807	0.999952	0.434586	0.968326	0.58883
drerio	0.95	0.95	ev1e-10	connected-component	4	32736	34807	0.999952	0.434586	0.968326	0.58883
drerio	0.95	0.95	ev1e-3	connected-component	5.7	32736	34807	0.999952	0.434586	0.968326	0.58883
drerio	0.95	0.95	ev1e-10	connected-component	5.7	32736	34807	0.999952	0.434586	0.968326	0.58883
drerio	0.95	0.95	ev1e-5	connected-component	5.7	32736	34807	0.999952	0.434586	0.968326	0.58883
drerio	0.95	0.95	ev1	connected-component	5.7	32736	34807	0.999952	0.434586	0.968326	0.58883
drerio	0.95	0.95	ev1e-3	connected-component	6	32736	34807	0.999952	0.434586	0.968326	0.58883
drerio	0.95	0.95	ev1e-10	connected-component	6	32736	34807	0.999952	0.434586	0.968326	0.58883
drerio	0.95	0.95	ev1e-5	connected-component	6	32736	34807	0.999952	0.434586	0.968326	0.58883
drerio	0.95	0.95	ev1	connected-component	6	32736	34807	0.999952	0.434586	0.968326	0.58883
drerio	0.95	0.95	ev1e-3	connected-component	7	32736	34807	0.999952	0.434586	0.968326	0.58883
drerio	0.95	0.95	ev1e-10	connected-component	7	32736	34807	0.999952	0.434586	0.968326	0.58883
drerio	0.95	0.95	ev1	connected-component	7	32736	34807	0.999952	0.434586	0.968326	0.58883
drerio	0.95	0.95	ev1e-5	connected-component	7	32736	34807	0.999952	0.434586	0.968326	0.58883
drerio	0.95	0.95	ev1e-10	connected-component	7.5	32736	34807	0.999952	0.434586	0.968326	0.58883
drerio	0.95	0.95	ev1e-5	connected-component	7.5	32736	34807	0.999952	0.434586	0.968326	0.58883
drerio	0.95	0.95	ev1	connected-component	7.5	32736	34807	0.999952	0.434586	0.968326	0.58883
drerio	0.95	0.95	ev1e-3	connected-component	7.5	32736	34807	0.999952	0.434586	0.968326	0.58883
drerio	0.98	0.4	ev1e-5	connected-component	4	32736	26467	0.99996	0.69766	0.98183	0.816328		Y	Y	Y	Y
drerio	0.98	0.4	ev1	connected-component	4	32736	26467	0.99996	0.69766	0.98183	0.816328		Y	Y	Y
drerio	0.98	0.4	ev1e-10	connected-component	4	32736	26467	0.99996	0.69766	0.98183	0.816328		Y	Y	Y
drerio	0.98	0.4	ev1e-3	connected-component	4	32736	26467	0.99996	0.69766	0.98183	0.816328		Y	Y	Y
drerio	0.98	0.4	ev1e-5	connected-component	5.7	32736	26467	0.99996	0.69766	0.98183	0.816328		Y	Y	Y
drerio	0.98	0.4	ev1	connected-component	5.7	32736	26467	0.99996	0.69766	0.98183	0.816328		Y	Y	Y
drerio	0.98	0.4	ev1e-10	connected-component	5.7	32736	26467	0.99996	0.69766	0.98183	0.816328		Y	Y	Y
drerio	0.98	0.4	ev1e-3	connected-component	5.7	32736	26467	0.99996	0.69766	0.98183	0.816328		Y	Y	Y
drerio	0.98	0.4	ev1	connected-component	6	32736	26467	0.99996	0.69766	0.98183	0.816328		Y	Y	Y
drerio	0.98	0.4	ev1e-10	connected-component	6	32736	26467	0.99996	0.69766	0.98183	0.816328		Y	Y	Y
drerio	0.98	0.4	ev1e-3	connected-component	6	32736	26467	0.99996	0.69766	0.98183	0.816328		Y	Y	Y
drerio	0.98	0.4	ev1e-5	connected-component	6	32736	26467	0.99996	0.69766	0.98183	0.816328		Y	Y	Y
drerio	0.98	0.4	ev1e-10	connected-component	7	32736	26467	0.99996	0.69766	0.98183	0.816328		Y	Y	Y
drerio	0.98	0.4	ev1	connected-component	7	32736	26467	0.99996	0.69766	0.98183	0.816328		Y	Y	Y
drerio	0.98	0.4	ev1e-3	connected-component	7	32736	26467	0.99996	0.69766	0.98183	0.816328		Y	Y	Y
drerio	0.98	0.4	ev1e-5	connected-component	7	32736	26467	0.99996	0.69766	0.98183	0.816328		Y	Y	Y
drerio	0.98	0.4	ev1e-5	connected-component	7.5	32736	26467	0.99996	0.69766	0.98183	0.816328		Y	Y	Y
drerio	0.98	0.4	ev1e-3	connected-component	7.5	32736	26467	0.99996	0.69766	0.98183	0.816328		Y	Y	Y
drerio	0.98	0.4	ev1	connected-component	7.5	32736	26467	0.99996	0.69766	0.98183	0.816328		Y	Y	Y
drerio	0.98	0.4	ev1e-10	connected-component	7.5	32736	26467	0.99996	0.69766	0.98183	0.816328		Y	Y	Y
drerio	0.98	0.6	ev1e-10	connected-component	4	32736	28730	0.999959	0.637885	0.978668	0.768341
drerio	0.98	0.6	ev1e-5	connected-component	4	32736	28730	0.999959	0.637885	0.978668	0.768341
drerio	0.98	0.6	ev1	connected-component	4	32736	28730	0.999959	0.637885	0.978668	0.768341
drerio	0.98	0.6	ev1e-3	connected-component	4	32736	28730	0.999959	0.637885	0.978668	0.768341
drerio	0.98	0.6	ev1e-10	connected-component	5.7	32736	28730	0.999959	0.637885	0.978668	0.768341
drerio	0.98	0.6	ev1	connected-component	5.7	32736	28730	0.999959	0.637885	0.978668	0.768341
drerio	0.98	0.6	ev1e-3	connected-component	5.7	32736	28730	0.999959	0.637885	0.978668	0.768341
drerio	0.98	0.6	ev1e-5	connected-component	5.7	32736	28730	0.999959	0.637885	0.978668	0.768341
drerio	0.98	0.6	ev1e-10	connected-component	6	32736	28730	0.999959	0.637885	0.978668	0.768341
drerio	0.98	0.6	ev1e-5	connected-component	6	32736	28730	0.999959	0.637885	0.978668	0.768341
drerio	0.98	0.6	ev1	connected-component	6	32736	28730	0.999959	0.637885	0.978668	0.768341
drerio	0.98	0.6	ev1e-3	connected-component	6	32736	28730	0.999959	0.637885	0.978668	0.768341
drerio	0.98	0.6	ev1	connected-component	7	32736	28730	0.999959	0.637885	0.978668	0.768341
drerio	0.98	0.6	ev1e-3	connected-component	7	32736	28730	0.999959	0.637885	0.978668	0.768341
drerio	0.98	0.6	ev1e-5	connected-component	7	32736	28730	0.999959	0.637885	0.978668	0.768341
drerio	0.98	0.6	ev1e-10	connected-component	7	32736	28730	0.999959	0.637885	0.978668	0.768341
drerio	0.98	0.6	ev1e-5	connected-component	7.5	32736	28730	0.999959	0.637885	0.978668	0.768341
drerio	0.98	0.6	ev1	connected-component	7.5	32736	28730	0.999959	0.637885	0.978668	0.768341
drerio	0.98	0.6	ev1e-3	connected-component	7.5	32736	28730	0.999959	0.637885	0.978668	0.768341
drerio	0.98	0.6	ev1e-10	connected-component	7.5	32736	28730	0.999959	0.637885	0.978668	0.768341
drerio	0.98	0.8	ev1	connected-component	4	32736	32309	0.999956	0.527204	0.972964	0.67322
drerio	0.98	0.8	ev1e-3	connected-component	4	32736	32309	0.999956	0.527204	0.972964	0.67322
drerio	0.98	0.8	ev1e-5	connected-component	4	32736	32309	0.999956	0.527204	0.972964	0.67322
drerio	0.98	0.8	ev1e-10	connected-component	4	32736	32309	0.999956	0.527204	0.972964	0.67322
drerio	0.98	0.8	ev1e-3	connected-component	5.7	32736	32309	0.999956	0.527204	0.972964	0.67322
drerio	0.98	0.8	ev1	connected-component	5.7	32736	32309	0.999956	0.527204	0.972964	0.67322
drerio	0.98	0.8	ev1e-5	connected-component	5.7	32736	32309	0.999956	0.527204	0.972964	0.67322
drerio	0.98	0.8	ev1e-10	connected-component	5.7	32736	32309	0.999956	0.527204	0.972964	0.67322
drerio	0.98	0.8	ev1	connected-component	6	32736	32309	0.999956	0.527204	0.972964	0.67322
drerio	0.98	0.8	ev1e-5	connected-component	6	32736	32309	0.999956	0.527204	0.972964	0.67322
drerio	0.98	0.8	ev1e-3	connected-component	6	32736	32309	0.999956	0.527204	0.972964	0.67322
drerio	0.98	0.8	ev1e-10	connected-component	6	32736	32309	0.999956	0.527204	0.972964	0.67322
drerio	0.98	0.8	ev1	connected-component	7	32736	32309	0.999956	0.527204	0.972964	0.67322
drerio	0.98	0.8	ev1e-10	connected-component	7	32736	32309	0.999956	0.527204	0.972964	0.67322
drerio	0.98	0.8	ev1e-3	connected-component	7	32736	32309	0.999956	0.527204	0.972964	0.67322
drerio	0.98	0.8	ev1e-5	connected-component	7	32736	32309	0.999956	0.527204	0.972964	0.67322
drerio	0.98	0.8	ev1e-10	connected-component	7.5	32736	32309	0.999956	0.527204	0.972964	0.67322
drerio	0.98	0.8	ev1e-5	connected-component	7.5	32736	32309	0.999956	0.527204	0.972964	0.67322
drerio	0.98	0.8	ev1e-3	connected-component	7.5	32736	32309	0.999956	0.527204	0.972964	0.67322
drerio	0.98	0.8	ev1	connected-component	7.5	32736	32309	0.999956	0.527204	0.972964	0.67322
drerio	0.98	0.9	ev1e-5	connected-component	4	32736	34549	0.999954	0.46007	0.969857	0.611213
drerio	0.98	0.9	ev1e-3	connected-component	4	32736	34549	0.999954	0.46007	0.969857	0.611213
drerio	0.98	0.9	ev1e-10	connected-component	4	32736	34549	0.999954	0.46007	0.969857	0.611213
drerio	0.98	0.9	ev1	connected-component	4	32736	34549	0.999954	0.46007	0.969857	0.611213
drerio	0.98	0.9	ev1e-10	connected-component	5.7	32736	34549	0.999954	0.46007	0.969857	0.611213
drerio	0.98	0.9	ev1e-3	connected-component	5.7	32736	34549	0.999954	0.46007	0.969857	0.611213
drerio	0.98	0.9	ev1	connected-component	5.7	32736	34549	0.999954	0.46007	0.969857	0.611213
drerio	0.98	0.9	ev1e-5	connected-component	5.7	32736	34549	0.999954	0.46007	0.969857	0.611213
drerio	0.98	0.9	ev1e-5	connected-component	6	32736	34549	0.999954	0.46007	0.969857	0.611213
drerio	0.98	0.9	ev1e-3	connected-component	6	32736	34549	0.999954	0.46007	0.969857	0.611213
drerio	0.98	0.9	ev1e-10	connected-component	6	32736	34549	0.999954	0.46007	0.969857	0.611213
drerio	0.98	0.9	ev1	connected-component	6	32736	34549	0.999954	0.46007	0.969857	0.611213
drerio	0.98	0.9	ev1	connected-component	7	32736	34549	0.999954	0.46007	0.969857	0.611213
drerio	0.98	0.9	ev1e-10	connected-component	7	32736	34549	0.999954	0.46007	0.969857	0.611213
drerio	0.98	0.9	ev1e-5	connected-component	7	32736	34549	0.999954	0.46007	0.969857	0.611213
drerio	0.98	0.9	ev1e-3	connected-component	7	32736	34549	0.999954	0.46007	0.969857	0.611213
drerio	0.98	0.9	ev1	connected-component	7.5	32736	34549	0.999954	0.46007	0.969857	0.611213
drerio	0.98	0.9	ev1e-5	connected-component	7.5	32736	34549	0.999954	0.46007	0.969857	0.611213
drerio	0.98	0.9	ev1e-3	connected-component	7.5	32736	34549	0.999954	0.46007	0.969857	0.611213
drerio	0.98	0.9	ev1e-10	connected-component	7.5	32736	34549	0.999954	0.46007	0.969857	0.611213
drerio	0.98	0.95	ev1e-5	connected-component	4	32736	36179	0.999952	0.413252	0.96769	0.563981
drerio	0.98	0.95	ev1	connected-component	4	32736	36179	0.999952	0.413252	0.96769	0.563981
drerio	0.98	0.95	ev1e-10	connected-component	4	32736	36179	0.999952	0.413252	0.96769	0.563981
drerio	0.98	0.95	ev1e-3	connected-component	4	32736	36179	0.999952	0.413252	0.96769	0.563981
drerio	0.98	0.95	ev1	connected-component	5.7	32736	36179	0.999952	0.413252	0.96769	0.563981
drerio	0.98	0.95	ev1e-10	connected-component	5.7	32736	36179	0.999952	0.413252	0.96769	0.563981
drerio	0.98	0.95	ev1e-5	connected-component	5.7	32736	36179	0.999952	0.413252	0.96769	0.563981
drerio	0.98	0.95	ev1e-3	connected-component	5.7	32736	36179	0.999952	0.413252	0.96769	0.563981
drerio	0.98	0.95	ev1e-10	connected-component	6	32736	36179	0.999952	0.413252	0.96769	0.563981
drerio	0.98	0.95	ev1e-3	connected-component	6	32736	36179	0.999952	0.413252	0.96769	0.563981
drerio	0.98	0.95	ev1	connected-component	6	32736	36179	0.999952	0.413252	0.96769	0.563981
drerio	0.98	0.95	ev1e-5	connected-component	6	32736	36179	0.999952	0.413252	0.96769	0.563981
drerio	0.98	0.95	ev1e-5	connected-component	7	32736	36179	0.999952	0.413252	0.96769	0.563981
drerio	0.98	0.95	ev1e-10	connected-component	7	32736	36179	0.999952	0.413252	0.96769	0.563981
drerio	0.98	0.95	ev1e-3	connected-component	7	32736	36179	0.999952	0.413252	0.96769	0.563981
drerio	0.98	0.95	ev1	connected-component	7	32736	36179	0.999952	0.413252	0.96769	0.563981
drerio	0.98	0.95	ev1	connected-component	7.5	32736	36179	0.999952	0.413252	0.96769	0.563981
drerio	0.98	0.95	ev1e-5	connected-component	7.5	32736	36179	0.999952	0.413252	0.96769	0.563981
drerio	0.98	0.95	ev1e-3	connected-component	7.5	32736	36179	0.999952	0.413252	0.96769	0.563981
drerio	0.98	0.95	ev1e-10	connected-component	7.5	32736	36179	0.999952	0.413252	0.96769	0.563981
ecoli	0.8	0.4	ev1e-10	connected-component	4	5281	4743	0.999897	0	0.990256	-7.12494e-09			Y
ecoli	0.8	0.4	ev1e-3	connected-component	4	5281	4743	0.999897	0	0.990256	-7.12468e-09			Y		Y
ecoli	0.8	0.4	ev1	connected-component	4	5281	4743	0.999897	0	0.990256	-7.12491e-09			Y
ecoli	0.8	0.4	ev1e-5	connected-component	4	5281	4743	0.999897	0	0.990256	-7.12507e-09			Y
ecoli	0.8	0.4	ev1e-3	connected-component	5.7	5281	4743	0.999897	0	0.990256	-7.12491e-09			Y
ecoli	0.8	0.4	ev1	connected-component	5.7	5281	4743	0.999897	0	0.990256	-7.12494e-09			Y
ecoli	0.8	0.4	ev1e-10	connected-component	5.7	5281	4743	0.999897	0	0.990256	-7.12472e-09			Y
ecoli	0.8	0.4	ev1e-5	connected-component	5.7	5281	4743	0.999897	0	0.990256	-7.12496e-09			Y
ecoli	0.8	0.4	ev1e-10	connected-component	6	5281	4743	0.999897	0	0.990256	-7.12483e-09			Y
ecoli	0.8	0.4	ev1e-5	connected-component	6	5281	4743	0.999897	0	0.990256	-7.12487e-09			Y
ecoli	0.8	0.4	ev1e-3	connected-component	6	5281	4743	0.999897	0	0.990256	-7.125e-09			Y
ecoli	0.8	0.4	ev1	connected-component	6	5281	4743	0.999897	0	0.990256	-7.12507e-09			Y
ecoli	0.8	0.4	ev1e-3	connected-component	7	5281	4743	0.999897	0	0.990256	-7.12502e-09			Y
ecoli	0.8	0.4	ev1e-5	connected-component	7	5281	4743	0.999897	0	0.990256	-7.12513e-09			Y
ecoli	0.8	0.4	ev1e-10	connected-component	7	5281	4743	0.999897	0	0.990256	-7.12489e-09			Y
ecoli	0.8	0.4	ev1	connected-component	7	5281	4743	0.999897	0	0.990256	-7.12543e-09			Y
ecoli	0.8	0.4	ev1	connected-component	7.5	5281	4743	0.999897	0	0.990256	-7.12502e-09			Y
ecoli	0.8	0.4	ev1e-3	connected-component	7.5	5281	4743	0.999897	0	0.990256	-7.1247e-09			Y
ecoli	0.8	0.4	ev1e-10	connected-component	7.5	5281	4743	0.999897	0	0.990256	-7.12479e-09			Y
ecoli	0.8	0.4	ev1e-5	connected-component	7.5	5281	4743	0.999897	0	0.990256	-7.12519e-09			Y
ecoli	0.8	0.6	ev1e-10	connected-component	4	5281	4761	0.999901	0	0.990664	-7.32934e-09			Y
ecoli	0.8	0.6	ev1	connected-component	4	5281	4761	0.999901	0	0.990664	-7.32934e-09			Y
ecoli	0.8	0.6	ev1e-5	connected-component	4	5281	4761	0.999901	0	0.990664	-7.32961e-09			Y
ecoli	0.8	0.6	ev1e-3	connected-component	4	5281	4761	0.999901	0	0.990664	-7.32966e-09			Y
ecoli	0.8	0.6	ev1e-5	connected-component	5.7	5281	4761	0.999901	0	0.990664	-7.32941e-09			Y
ecoli	0.8	0.6	ev1e-10	connected-component	5.7	5281	4761	0.999901	0	0.990664	-7.32952e-09			Y
ecoli	0.8	0.6	ev1e-3	connected-component	5.7	5281	4761	0.999901	0	0.990664	-7.32966e-09			Y
ecoli	0.8	0.6	ev1	connected-component	5.7	5281	4761	0.999901	0	0.990664	-7.32981e-09			Y
ecoli	0.8	0.6	ev1e-10	connected-component	6	5281	4761	0.999901	0	0.990664	-7.32934e-09			Y
ecoli	0.8	0.6	ev1e-3	connected-component	6	5281	4761	0.999901	0	0.990664	-7.32968e-09			Y
ecoli	0.8	0.6	ev1	connected-component	6	5281	4761	0.999901	0	0.990664	-7.32977e-09			Y
ecoli	0.8	0.6	ev1e-5	connected-component	6	5281	4761	0.999901	0	0.990664	-7.32988e-09			Y
ecoli	0.8	0.6	ev1e-5	connected-component	7	5281	4761	0.999901	0	0.990664	-7.32939e-09			Y
ecoli	0.8	0.6	ev1	connected-component	7	5281	4761	0.999901	0	0.990664	-7.32977e-09			Y
ecoli	0.8	0.6	ev1e-3	connected-component	7	5281	4761	0.999901	0	0.990664	-7.32983e-09			Y
ecoli	0.8	0.6	ev1e-10	connected-component	7	5281	4761	0.999901	0	0.990664	-7.33019e-09			Y
ecoli	0.8	0.6	ev1e-3	connected-component	7.5	5281	4761	0.999901	0	0.990664	-7.32952e-09			Y
ecoli	0.8	0.6	ev1	connected-component	7.5	5281	4761	0.999901	0	0.990664	-7.32959e-09			Y
ecoli	0.8	0.6	ev1e-10	connected-component	7.5	5281	4761	0.999901	0	0.990664	-7.32986e-09			Y
ecoli	0.8	0.6	ev1e-5	connected-component	7.5	5281	4761	0.999901	0	0.990664	-7.32988e-09			Y
ecoli	0.8	0.8	ev1e-3	connected-component	4	5281	4785	0.999909	0	0.991304	-7.61573e-09			Y
ecoli	0.8	0.8	ev1e-5	connected-component	4	5281	4785	0.999909	0	0.991304	-7.61578e-09			Y
ecoli	0.8	0.8	ev1e-10	connected-component	4	5281	4785	0.999909	0	0.991304	-7.61585e-09			Y
ecoli	0.8	0.8	ev1	connected-component	4	5281	4785	0.999909	0	0.991304	-7.61598e-09			Y
ecoli	0.8	0.8	ev1e-5	connected-component	5.7	5281	4785	0.999909	0	0.991304	-7.61564e-09			Y
ecoli	0.8	0.8	ev1e-10	connected-component	5.7	5281	4785	0.999909	0	0.991304	-7.61598e-09			Y
ecoli	0.8	0.8	ev1e-3	connected-component	5.7	5281	4785	0.999909	0	0.991304	-7.6161e-09			Y
ecoli	0.8	0.8	ev1	connected-component	5.7	5281	4785	0.999909	0	0.991304	-7.61626e-09			Y
ecoli	0.8	0.8	ev1e-10	connected-component	6	5281	4785	0.999909	0	0.991304	-7.61554e-09			Y
ecoli	0.8	0.8	ev1e-3	connected-component	6	5281	4785	0.999909	0	0.991304	-7.61595e-09			Y
ecoli	0.8	0.8	ev1	connected-component	6	5281	4785	0.999909	0	0.991304	-7.61595e-09			Y
ecoli	0.8	0.8	ev1e-5	connected-component	6	5281	4785	0.999909	0	0.991304	-7.61612e-09			Y
ecoli	0.8	0.8	ev1e-10	connected-component	7	5281	4785	0.999909	0	0.991304	-7.61557e-09			Y
ecoli	0.8	0.8	ev1e-3	connected-component	7	5281	4785	0.999909	0	0.991304	-7.61569e-09			Y
ecoli	0.8	0.8	ev1	connected-component	7	5281	4785	0.999909	0	0.991304	-7.6159e-09			Y
ecoli	0.8	0.8	ev1e-5	connected-component	7	5281	4785	0.999909	0	0.991304	-7.61598e-09			Y
ecoli	0.8	0.8	ev1e-10	connected-component	7.5	5281	4785	0.999909	0	0.991304	-7.61569e-09			Y
ecoli	0.8	0.8	ev1e-5	connected-component	7.5	5281	4785	0.999909	0	0.991304	-7.61588e-09			Y
ecoli	0.8	0.8	ev1	connected-component	7.5	5281	4785	0.999909	0	0.991304	-7.61607e-09			Y
ecoli	0.8	0.8	ev1e-3	connected-component	7.5	5281	4785	0.999909	0	0.991304	-7.61629e-09			Y
ecoli	0.8	0.9	ev1	connected-component	4	5281	4798	0.999913	0	0.991638	-7.805e-09			Y
ecoli	0.8	0.9	ev1e-10	connected-component	4	5281	4798	0.999913	0	0.991638	-7.80507e-09			Y
ecoli	0.8	0.9	ev1e-3	connected-component	4	5281	4798	0.999913	0	0.991638	-7.80512e-09			Y
ecoli	0.8	0.9	ev1e-5	connected-component	4	5281	4798	0.999913	0	0.991638	-7.80525e-09			Y
ecoli	0.8	0.9	ev1e-3	connected-component	5.7	5281	4798	0.999913	0	0.991638	-7.80497e-09			Y
ecoli	0.8	0.9	ev1e-10	connected-component	5.7	5281	4798	0.999913	0	0.991638	-7.80505e-09			Y
ecoli	0.8	0.9	ev1e-5	connected-component	5.7	5281	4798	0.999913	0	0.991638	-7.80532e-09			Y
ecoli	0.8	0.9	ev1	connected-component	5.7	5281	4798	0.999913	0	0.991638	-7.80535e-09			Y
ecoli	0.8	0.9	ev1e-10	connected-component	6	5281	4798	0.999913	0	0.991638	-7.8049e-09			Y
ecoli	0.8	0.9	ev1e-5	connected-component	6	5281	4798	0.999913	0	0.991638	-7.80505e-09			Y
ecoli	0.8	0.9	ev1	connected-component	6	5281	4798	0.999913	0	0.991638	-7.80507e-09			Y
ecoli	0.8	0.9	ev1e-3	connected-component	6	5281	4798	0.999913	0	0.991638	-7.80527e-09			Y
ecoli	0.8	0.9	ev1e-10	connected-component	7	5281	4798	0.999913	0	0.991638	-7.80515e-09			Y
ecoli	0.8	0.9	ev1e-3	connected-component	7	5281	4798	0.999913	0	0.991638	-7.80522e-09			Y
ecoli	0.8	0.9	ev1e-5	connected-component	7	5281	4798	0.999913	0	0.991638	-7.80497e-09			Y
ecoli	0.8	0.9	ev1	connected-component	7	5281	4798	0.999913	0	0.991638	-7.80517e-09			Y
ecoli	0.8	0.9	ev1e-10	connected-component	7.5	5281	4798	0.999913	0	0.991638	-7.80505e-09			Y
ecoli	0.8	0.9	ev1e-5	connected-component	7.5	5281	4798	0.999913	0	0.991638	-7.8051e-09			Y
ecoli	0.8	0.9	ev1e-3	connected-component	7.5	5281	4798	0.999913	0	0.991638	-7.8053e-09			Y
ecoli	0.8	0.9	ev1	connected-component	7.5	5281	4798	0.999913	0	0.991638	-7.80532e-09			Y
ecoli	0.8	0.95	ev1e-5	connected-component	4	5281	4808	0.999914	0	0.991849	-7.93379e-09			Y
ecoli	0.8	0.95	ev1	connected-component	4	5281	4808	0.999914	0	0.991849	-7.93381e-09			Y
ecoli	0.8	0.95	ev1e-10	connected-component	4	5281	4808	0.999914	0	0.991849	-7.93394e-09			Y
ecoli	0.8	0.95	ev1e-3	connected-component	4	5281	4808	0.999914	0	0.991849	-7.93399e-09			Y
ecoli	0.8	0.95	ev1	connected-component	5.7	5281	4808	0.999914	0	0.991849	-7.93381e-09			Y
ecoli	0.8	0.95	ev1e-10	connected-component	5.7	5281	4808	0.999914	0	0.991849	-7.93397e-09			Y
ecoli	0.8	0.95	ev1e-5	connected-component	5.7	5281	4808	0.999914	0	0.991849	-7.93399e-09			Y
ecoli	0.8	0.95	ev1e-3	connected-component	5.7	5281	4808	0.999914	0	0.991849	-7.93405e-09			Y
ecoli	0.8	0.95	ev1e-3	connected-component	6	5281	4808	0.999914	0	0.991849	-7.93381e-09			Y
ecoli	0.8	0.95	ev1e-5	connected-component	6	5281	4808	0.999914	0	0.991849	-7.93387e-09			Y
ecoli	0.8	0.95	ev1	connected-component	6	5281	4808	0.999914	0	0.991849	-7.93394e-09			Y
ecoli	0.8	0.95	ev1e-10	connected-component	6	5281	4808	0.999914	0	0.991849	-7.93397e-09			Y
ecoli	0.8	0.95	ev1e-3	connected-component	7	5281	4808	0.999914	0	0.991849	-7.93387e-09			Y
ecoli	0.8	0.95	ev1e-10	connected-component	7	5281	4808	0.999914	0	0.991849	-7.93389e-09			Y
ecoli	0.8	0.95	ev1	connected-component	7	5281	4808	0.999914	0	0.991849	-7.93392e-09			Y
ecoli	0.8	0.95	ev1e-5	connected-component	7	5281	4808	0.999914	0	0.991849	-7.93394e-09			Y
ecoli	0.8	0.95	ev1e-10	connected-component	7.5	5281	4808	0.999914	0	0.991849	-7.93394e-09			Y
ecoli	0.8	0.95	ev1	connected-component	7.5	5281	4808	0.999914	0	0.991849	-7.93379e-09			Y
ecoli	0.8	0.95	ev1e-5	connected-component	7.5	5281	4808	0.999914	0	0.991849	-7.93397e-09			Y
ecoli	0.8	0.95	ev1e-3	connected-component	7.5	5281	4808	0.999914	0	0.991849	-7.93402e-09			Y
ecoli	0.85	0.4	ev1e-10	connected-component	4	5281	4759	0.999903	0	0.990699	-7.2947e-09			Y
ecoli	0.85	0.4	ev1e-5	connected-component	4	5281	4759	0.999903	0	0.990699	-7.29508e-09			Y
ecoli	0.85	0.4	ev1e-3	connected-component	4	5281	4759	0.999903	0	0.990699	-7.29524e-09			Y
ecoli	0.85	0.4	ev1	connected-component	4	5281	4759	0.999903	0	0.990699	-7.29533e-09			Y
ecoli	0.85	0.4	ev1e-10	connected-component	5.7	5281	4759	0.999903	0	0.990699	-7.29499e-09			Y
ecoli	0.85	0.4	ev1e-3	connected-component	5.7	5281	4759	0.999903	0	0.990699	-7.2951e-09			Y
ecoli	0.85	0.4	ev1	connected-component	5.7	5281	4759	0.999903	0	0.990699	-7.29513e-09			Y
ecoli	0.85	0.4	ev1e-5	connected-component	5.7	5281	4759	0.999903	0	0.990699	-7.29531e-09			Y
ecoli	0.85	0.4	ev1e-3	connected-component	6	5281	4759	0.999903	0	0.990699	-7.29486e-09			Y
ecoli	0.85	0.4	ev1	connected-component	6	5281	4759	0.999903	0	0.990699	-7.2951e-09			Y
ecoli	0.85	0.4	ev1e-10	connected-component	6	5281	4759	0.999903	0	0.990699	-7.29522e-09			Y
ecoli	0.85	0.4	ev1e-5	connected-component	6	5281	4759	0.999903	0	0.990699	-7.29537e-09			Y
ecoli	0.85	0.4	ev1	connected-component	7	5281	4759	0.999903	0	0.990699	-7.29501e-09			Y
ecoli	0.85	0.4	ev1e-3	connected-component	7	5281	4759	0.999903	0	0.990699	-7.29506e-09			Y
ecoli	0.85	0.4	ev1e-5	connected-component	7	5281	4759	0.999903	0	0.990699	-7.29526e-09			Y
ecoli	0.85	0.4	ev1e-10	connected-component	7	5281	4759	0.999903	0	0.990699	-7.29531e-09			Y
ecoli	0.85	0.4	ev1e-5	connected-component	7.5	5281	4759	0.999903	0	0.990699	-7.29465e-09			Y
ecoli	0.85	0.4	ev1e-10	connected-component	7.5	5281	4759	0.999903	0	0.990699	-7.2947e-09			Y
ecoli	0.85	0.4	ev1	connected-component	7.5	5281	4759	0.999903	0	0.990699	-7.29513e-09			Y
ecoli	0.85	0.4	ev1e-3	connected-component	7.5	5281	4759	0.999903	0	0.990699	-7.29519e-09			Y
ecoli	0.85	0.6	ev1	connected-component	4	5281	4781	0.999909	0	0.991237	-7.54475e-09			Y
ecoli	0.85	0.6	ev1e-3	connected-component	4	5281	4781	0.999909	0	0.991237	-7.54483e-09			Y
ecoli	0.85	0.6	ev1e-10	connected-component	4	5281	4781	0.999909	0	0.991237	-7.54497e-09			Y
ecoli	0.85	0.6	ev1e-5	connected-component	4	5281	4781	0.999909	0	0.991237	-7.54499e-09			Y
ecoli	0.85	0.6	ev1e-5	connected-component	5.7	5281	4781	0.999909	0	0.991237	-7.54492e-09			Y
ecoli	0.85	0.6	ev1e-10	connected-component	5.7	5281	4781	0.999909	0	0.991237	-7.54495e-09			Y
ecoli	0.85	0.6	ev1e-3	connected-component	5.7	5281	4781	0.999909	0	0.991237	-7.54475e-09			Y
ecoli	0.85	0.6	ev1	connected-component	5.7	5281	4781	0.999909	0	0.991237	-7.54483e-09			Y
ecoli	0.85	0.6	ev1	connected-component	6	5281	4781	0.999909	0	0.991237	-7.54478e-09			Y
ecoli	0.85	0.6	ev1e-10	connected-component	6	5281	4781	0.999909	0	0.991237	-7.5448e-09			Y
ecoli	0.85	0.6	ev1e-3	connected-component	6	5281	4781	0.999909	0	0.991237	-7.5448e-09			Y
ecoli	0.85	0.6	ev1e-5	connected-component	6	5281	4781	0.999909	0	0.991237	-7.5449e-09			Y
ecoli	0.85	0.6	ev1	connected-component	7	5281	4781	0.999909	0	0.991237	-7.54485e-09			Y
ecoli	0.85	0.6	ev1e-3	connected-component	7	5281	4781	0.999909	0	0.991237	-7.54504e-09			Y
ecoli	0.85	0.6	ev1e-5	connected-component	7	5281	4781	0.999909	0	0.991237	-7.54509e-09			Y
ecoli	0.85	0.6	ev1e-10	connected-component	7	5281	4781	0.999909	0	0.991237	-7.54478e-09			Y
ecoli	0.85	0.6	ev1e-3	connected-component	7.5	5281	4781	0.999909	0	0.991237	-7.5448e-09			Y
ecoli	0.85	0.6	ev1e-10	connected-component	7.5	5281	4781	0.999909	0	0.991237	-7.54487e-09			Y
ecoli	0.85	0.6	ev1e-5	connected-component	7.5	5281	4781	0.999909	0	0.991237	-7.54478e-09			Y
ecoli	0.85	0.6	ev1	connected-component	7.5	5281	4781	0.999909	0	0.991237	-7.54504e-09			Y
ecoli	0.85	0.8	ev1	connected-component	4	5281	4799	0.999913	0	0.991635	-7.77516e-09			Y
ecoli	0.85	0.8	ev1e-10	connected-component	4	5281	4799	0.999913	0	0.991635	-7.77539e-09			Y
ecoli	0.85	0.8	ev1e-3	connected-component	4	5281	4799	0.999913	0	0.991635	-7.77546e-09			Y
ecoli	0.85	0.8	ev1e-5	connected-component	4	5281	4799	0.999913	0	0.991635	-7.77549e-09			Y
ecoli	0.85	0.8	ev1	connected-component	5.7	5281	4799	0.999913	0	0.991635	-7.77501e-09			Y
ecoli	0.85	0.8	ev1e-10	connected-component	5.7	5281	4799	0.999913	0	0.991635	-7.77541e-09			Y
ecoli	0.85	0.8	ev1e-3	connected-component	5.7	5281	4799	0.999913	0	0.991635	-7.77549e-09			Y
ecoli	0.85	0.8	ev1e-5	connected-component	5.7	5281	4799	0.999913	0	0.991635	-7.77557e-09			Y
ecoli	0.85	0.8	ev1	connected-component	6	5281	4799	0.999913	0	0.991635	-7.77514e-09			Y
ecoli	0.85	0.8	ev1e-10	connected-component	6	5281	4799	0.999913	0	0.991635	-7.77526e-09			Y
ecoli	0.85	0.8	ev1e-5	connected-component	6	5281	4799	0.999913	0	0.991635	-7.77534e-09			Y
ecoli	0.85	0.8	ev1e-3	connected-component	6	5281	4799	0.999913	0	0.991635	-7.77557e-09			Y
ecoli	0.85	0.8	ev1e-10	connected-component	7	5281	4799	0.999913	0	0.991635	-7.77529e-09			Y
ecoli	0.85	0.8	ev1e-3	connected-component	7	5281	4799	0.999913	0	0.991635	-7.77541e-09			Y
ecoli	0.85	0.8	ev1	connected-component	7	5281	4799	0.999913	0	0.991635	-7.77544e-09			Y
ecoli	0.85	0.8	ev1e-5	connected-component	7	5281	4799	0.999913	0	0.991635	-7.77559e-09			Y
ecoli	0.85	0.8	ev1e-10	connected-component	7.5	5281	4799	0.999913	0	0.991635	-7.77539e-09			Y
ecoli	0.85	0.8	ev1	connected-component	7.5	5281	4799	0.999913	0	0.991635	-7.77559e-09			Y
ecoli	0.85	0.8	ev1e-5	connected-component	7.5	5281	4799	0.999913	0	0.991635	-7.77564e-09			Y
ecoli	0.85	0.8	ev1e-3	connected-component	7.5	5281	4799	0.999913	0	0.991635	-7.77574e-09			Y
ecoli	0.85	0.9	ev1e-10	connected-component	4	5281	4811	0.999915	0	0.99191	-7.97461e-09			Y
ecoli	0.85	0.9	ev1	connected-component	4	5281	4811	0.999915	0	0.99191	-7.97461e-09			Y
ecoli	0.85	0.9	ev1e-5	connected-component	4	5281	4811	0.999915	0	0.99191	-7.97492e-09			Y
ecoli	0.85	0.9	ev1e-3	connected-component	4	5281	4811	0.999915	0	0.99191	-7.97497e-09			Y
ecoli	0.85	0.9	ev1e-5	connected-component	5.7	5281	4811	0.999915	0	0.99191	-7.97476e-09			Y
ecoli	0.85	0.9	ev1	connected-component	5.7	5281	4811	0.999915	0	0.99191	-7.97479e-09			Y
ecoli	0.85	0.9	ev1e-10	connected-component	5.7	5281	4811	0.999915	0	0.99191	-7.97484e-09			Y
ecoli	0.85	0.9	ev1e-3	connected-component	5.7	5281	4811	0.999915	0	0.99191	-7.97486e-09			Y
ecoli	0.85	0.9	ev1	connected-component	6	5281	4811	0.999915	0	0.99191	-7.97461e-09			Y
ecoli	0.85	0.9	ev1e-5	connected-component	6	5281	4811	0.999915	0	0.99191	-7.97474e-09			Y
ecoli	0.85	0.9	ev1e-10	connected-component	6	5281	4811	0.999915	0	0.99191	-7.97494e-09			Y
ecoli	0.85	0.9	ev1e-3	connected-component	6	5281	4811	0.999915	0	0.99191	-7.97512e-09			Y
ecoli	0.85	0.9	ev1e-3	connected-component	7	5281	4811	0.999915	0	0.99191	-7.97461e-09			Y
ecoli	0.85	0.9	ev1e-10	connected-component	7	5281	4811	0.999915	0	0.99191	-7.97481e-09			Y
ecoli	0.85	0.9	ev1e-5	connected-component	7	5281	4811	0.999915	0	0.99191	-7.97481e-09			Y
ecoli	0.85	0.9	ev1	connected-component	7	5281	4811	0.999915	0	0.99191	-7.97499e-09			Y
ecoli	0.85	0.9	ev1e-5	connected-component	7.5	5281	4811	0.999915	0	0.99191	-7.97463e-09			Y
ecoli	0.85	0.9	ev1e-10	connected-component	7.5	5281	4811	0.999915	0	0.99191	-7.97468e-09			Y
ecoli	0.85	0.9	ev1	connected-component	7.5	5281	4811	0.999915	0	0.99191	-7.97505e-09			Y
ecoli	0.85	0.9	ev1e-3	connected-component	7.5	5281	4811	0.999915	0	0.99191	-7.97536e-09			Y
ecoli	0.85	0.95	ev1e-5	connected-component	4	5281	4819	0.999916	0	0.992066	-8.09002e-09			Y
ecoli	0.85	0.95	ev1e-3	connected-component	4	5281	4819	0.999916	0	0.992066	-8.09036e-09			Y
ecoli	0.85	0.95	ev1	connected-component	4	5281	4819	0.999916	0	0.992066	-8.09036e-09			Y
ecoli	0.85	0.95	ev1e-10	connected-component	4	5281	4819	0.999916	0	0.992066	-8.09057e-09			Y
ecoli	0.85	0.95	ev1e-10	connected-component	5.7	5281	4819	0.999916	0	0.992066	-8.09004e-09			Y
ecoli	0.85	0.95	ev1e-5	connected-component	5.7	5281	4819	0.999916	0	0.992066	-8.0902e-09			Y
ecoli	0.85	0.95	ev1e-3	connected-component	5.7	5281	4819	0.999916	0	0.992066	-8.09025e-09			Y
ecoli	0.85	0.95	ev1	connected-component	5.7	5281	4819	0.999916	0	0.992066	-8.09025e-09			Y
ecoli	0.85	0.95	ev1e-5	connected-component	6	5281	4819	0.999916	0	0.992066	-8.09017e-09			Y
ecoli	0.85	0.95	ev1e-10	connected-component	6	5281	4819	0.999916	0	0.992066	-8.0902e-09			Y
ecoli	0.85	0.95	ev1	connected-component	6	5281	4819	0.999916	0	0.992066	-8.09023e-09			Y
ecoli	0.85	0.95	ev1e-3	connected-component	6	5281	4819	0.999916	0	0.992066	-8.09033e-09			Y
ecoli	0.85	0.95	ev1	connected-component	7	5281	4819	0.999916	0	0.992066	-8.09017e-09			Y
ecoli	0.85	0.95	ev1e-5	connected-component	7	5281	4819	0.999916	0	0.992066	-8.0902e-09			Y
ecoli	0.85	0.95	ev1e-3	connected-component	7	5281	4819	0.999916	0	0.992066	-8.09023e-09			Y
ecoli	0.85	0.95	ev1e-10	connected-component	7	5281	4819	0.999916	0	0.992066	-8.09065e-09			Y
ecoli	0.85	0.95	ev1	connected-component	7.5	5281	4819	0.999916	0	0.992066	-8.08978e-09			Y
ecoli	0.85	0.95	ev1e-5	connected-component	7.5	5281	4819	0.999916	0	0.992066	-8.09002e-09			Y
ecoli	0.85	0.95	ev1e-3	connected-component	7.5	5281	4819	0.999916	0	0.992066	-8.09017e-09			Y
ecoli	0.85	0.95	ev1e-10	connected-component	7.5	5281	4819	0.999916	0	0.992066	-8.09041e-09			Y
ecoli	0.9	0.4	ev1e-5	connected-component	4	5281	4780	0.999907	0	0.99125	-7.52943e-09			Y
ecoli	0.9	0.4	ev1e-3	connected-component	4	5281	4780	0.999907	0	0.99125	-7.52948e-09			Y
ecoli	0.9	0.4	ev1e-10	connected-component	4	5281	4780	0.999907	0	0.99125	-7.52955e-09			Y
ecoli	0.9	0.4	ev1	connected-component	4	5281	4780	0.999907	0	0.99125	-7.52979e-09			Y
ecoli	0.9	0.4	ev1e-10	connected-component	5.7	5281	4780	0.999907	0	0.99125	-7.52924e-09			Y
ecoli	0.9	0.4	ev1	connected-component	5.7	5281	4780	0.999907	0	0.99125	-7.5296e-09			Y
ecoli	0.9	0.4	ev1e-3	connected-component	5.7	5281	4780	0.999907	0	0.99125	-7.52969e-09			Y
ecoli	0.9	0.4	ev1e-5	connected-component	5.7	5281	4780	0.999907	0	0.99125	-7.52981e-09			Y
ecoli	0.9	0.4	ev1	connected-component	6	5281	4780	0.999907	0	0.99125	-7.52957e-09			Y
ecoli	0.9	0.4	ev1e-10	connected-component	6	5281	4780	0.999907	0	0.99125	-7.52967e-09			Y
ecoli	0.9	0.4	ev1e-3	connected-component	6	5281	4780	0.999907	0	0.99125	-7.52967e-09			Y
ecoli	0.9	0.4	ev1e-5	connected-component	6	5281	4780	0.999907	0	0.99125	-7.52972e-09			Y
ecoli	0.9	0.4	ev1e-5	connected-component	7	5281	4780	0.999907	0	0.99125	-7.52965e-09			Y
ecoli	0.9	0.4	ev1	connected-component	7	5281	4780	0.999907	0	0.99125	-7.52979e-09			Y
ecoli	0.9	0.4	ev1e-3	connected-component	7	5281	4780	0.999907	0	0.99125	-7.52991e-09			Y
ecoli	0.9	0.4	ev1e-10	connected-component	7	5281	4780	0.999907	0	0.99125	-7.53003e-09			Y
ecoli	0.9	0.4	ev1e-3	connected-component	7.5	5281	4780	0.999907	0	0.99125	-7.52907e-09			Y
ecoli	0.9	0.4	ev1e-5	connected-component	7.5	5281	4780	0.999907	0	0.99125	-7.52953e-09			Y
ecoli	0.9	0.4	ev1e-10	connected-component	7.5	5281	4780	0.999907	0	0.99125	-7.52974e-09			Y
ecoli	0.9	0.4	ev1	connected-component	7.5	5281	4780	0.999907	0	0.99125	-7.52979e-09			Y
ecoli	0.9	0.6	ev1	connected-component	4	5281	4799	0.999915	0	0.991767	-7.79318e-09			Y
ecoli	0.9	0.6	ev1e-3	connected-component	4	5281	4799	0.999915	0	0.991767	-7.79328e-09			Y
ecoli	0.9	0.6	ev1e-5	connected-component	4	5281	4799	0.999915	0	0.991767	-7.79333e-09			Y
ecoli	0.9	0.6	ev1e-10	connected-component	4	5281	4799	0.999915	0	0.991767	-7.79343e-09			Y
ecoli	0.9	0.6	ev1	connected-component	5.7	5281	4799	0.999915	0	0.991767	-7.79295e-09			Y
ecoli	0.9	0.6	ev1e-5	connected-component	5.7	5281	4799	0.999915	0	0.991767	-7.79305e-09			Y
ecoli	0.9	0.6	ev1e-3	connected-component	5.7	5281	4799	0.999915	0	0.991767	-7.79313e-09			Y
ecoli	0.9	0.6	ev1e-10	connected-component	5.7	5281	4799	0.999915	0	0.991767	-7.79348e-09			Y
ecoli	0.9	0.6	ev1e-3	connected-component	6	5281	4799	0.999915	0	0.991767	-7.79257e-09			Y
ecoli	0.9	0.6	ev1	connected-component	6	5281	4799	0.999915	0	0.991767	-7.79275e-09			Y
ecoli	0.9	0.6	ev1e-5	connected-component	6	5281	4799	0.999915	0	0.991767	-7.79292e-09			Y
ecoli	0.9	0.6	ev1e-10	connected-component	6	5281	4799	0.999915	0	0.991767	-7.79356e-09			Y
ecoli	0.9	0.6	ev1e-3	connected-component	7	5281	4799	0.999915	0	0.991767	-7.7929e-09			Y
ecoli	0.9	0.6	ev1e-5	connected-component	7	5281	4799	0.999915	0	0.991767	-7.79308e-09			Y
ecoli	0.9	0.6	ev1e-10	connected-component	7	5281	4799	0.999915	0	0.991767	-7.79318e-09			Y
ecoli	0.9	0.6	ev1	connected-component	7	5281	4799	0.999915	0	0.991767	-7.79333e-09			Y
ecoli	0.9	0.6	ev1e-5	connected-component	7.5	5281	4799	0.999915	0	0.991767	-7.79315e-09			Y
ecoli	0.9	0.6	ev1e-3	connected-component	7.5	5281	4799	0.999915	0	0.991767	-7.79325e-09			Y
ecoli	0.9	0.6	ev1	connected-component	7.5	5281	4799	0.999915	0	0.991767	-7.79328e-09			Y
ecoli	0.9	0.6	ev1e-10	connected-component	7.5	5281	4799	0.999915	0	0.991767	-7.79341e-09			Y
ecoli	0.9	0.8	ev1e-5	connected-component	4	5281	4818	0.99992	0	0.992224	-8.08543e-09			Y
ecoli	0.9	0.8	ev1e-10	connected-component	4	5281	4818	0.99992	0	0.992224	-8.08569e-09			Y
ecoli	0.9	0.8	ev1e-3	connected-component	4	5281	4818	0.99992	0	0.992224	-8.08588e-09			Y
ecoli	0.9	0.8	ev1	connected-component	4	5281	4818	0.99992	0	0.992224	-8.08599e-09			Y
ecoli	0.9	0.8	ev1e-10	connected-component	5.7	5281	4818	0.99992	0	0.992224	-8.08564e-09			Y
ecoli	0.9	0.8	ev1e-5	connected-component	5.7	5281	4818	0.99992	0	0.992224	-8.08583e-09			Y
ecoli	0.9	0.8	ev1e-3	connected-component	5.7	5281	4818	0.99992	0	0.992224	-8.08594e-09			Y
ecoli	0.9	0.8	ev1	connected-component	5.7	5281	4818	0.99992	0	0.992224	-8.08602e-09			Y
ecoli	0.9	0.8	ev1e-5	connected-component	6	5281	4818	0.99992	0	0.992224	-8.08521e-09			Y
ecoli	0.9	0.8	ev1e-3	connected-component	6	5281	4818	0.99992	0	0.992224	-8.08553e-09			Y
ecoli	0.9	0.8	ev1e-10	connected-component	6	5281	4818	0.99992	0	0.992224	-8.08545e-09			Y
ecoli	0.9	0.8	ev1	connected-component	6	5281	4818	0.99992	0	0.992224	-8.08556e-09			Y
ecoli	0.9	0.8	ev1e-10	connected-component	7	5281	4818	0.99992	0	0.992224	-8.08575e-09			Y
ecoli	0.9	0.8	ev1e-3	connected-component	7	5281	4818	0.99992	0	0.992224	-8.08588e-09			Y
ecoli	0.9	0.8	ev1e-5	connected-component	7	5281	4818	0.99992	0	0.992224	-8.08591e-09			Y
ecoli	0.9	0.8	ev1	connected-component	7	5281	4818	0.99992	0	0.992224	-8.08567e-09			Y
ecoli	0.9	0.8	ev1e-10	connected-component	7.5	5281	4818	0.99992	0	0.992224	-8.08526e-09			Y
ecoli	0.9	0.8	ev1	connected-component	7.5	5281	4818	0.99992	0	0.992224	-8.08556e-09			Y
ecoli	0.9	0.8	ev1e-5	connected-component	7.5	5281	4818	0.99992	0	0.992224	-8.08572e-09			Y
ecoli	0.9	0.8	ev1e-3	connected-component	7.5	5281	4818	0.99992	0	0.992224	-8.08578e-09			Y
ecoli	0.9	0.9	ev1e-5	connected-component	4	5281	4830	0.999922	0	0.992484	-8.29378e-09			Y
ecoli	0.9	0.9	ev1e-10	connected-component	4	5281	4830	0.999922	0	0.992484	-8.294e-09			Y
ecoli	0.9	0.9	ev1	connected-component	4	5281	4830	0.999922	0	0.992484	-8.29403e-09			Y
ecoli	0.9	0.9	ev1e-3	connected-component	4	5281	4830	0.999922	0	0.992484	-8.29406e-09			Y
ecoli	0.9	0.9	ev1e-5	connected-component	5.7	5281	4830	0.999922	0	0.992484	-8.29392e-09			Y
ecoli	0.9	0.9	ev1e-3	connected-component	5.7	5281	4830	0.999922	0	0.992484	-8.2942e-09			Y
ecoli	0.9	0.9	ev1	connected-component	5.7	5281	4830	0.999922	0	0.992484	-8.2942e-09			Y
ecoli	0.9	0.9	ev1e-10	connected-component	5.7	5281	4830	0.999922	0	0.992484	-8.29434e-09			Y
ecoli	0.9	0.9	ev1e-5	connected-component	6	5281	4830	0.999922	0	0.992484	-8.29364e-09			Y
ecoli	0.9	0.9	ev1e-10	connected-component	6	5281	4830	0.999922	0	0.992484	-8.29417e-09			Y
ecoli	0.9	0.9	ev1e-3	connected-component	6	5281	4830	0.999922	0	0.992484	-8.2942e-09			Y
ecoli	0.9	0.9	ev1	connected-component	6	5281	4830	0.999922	0	0.992484	-8.2942e-09			Y
ecoli	0.9	0.9	ev1e-3	connected-component	7	5281	4830	0.999922	0	0.992484	-8.29392e-09			Y
ecoli	0.9	0.9	ev1e-10	connected-component	7	5281	4830	0.999922	0	0.992484	-8.29403e-09			Y
ecoli	0.9	0.9	ev1e-5	connected-component	7	5281	4830	0.999922	0	0.992484	-8.29412e-09			Y
ecoli	0.9	0.9	ev1	connected-component	7	5281	4830	0.999922	0	0.992484	-8.29456e-09			Y
ecoli	0.9	0.9	ev1e-5	connected-component	7.5	5281	4830	0.999922	0	0.992484	-8.294e-09			Y
ecoli	0.9	0.9	ev1e-3	connected-component	7.5	5281	4830	0.999922	0	0.992484	-8.29406e-09			Y
ecoli	0.9	0.9	ev1	connected-component	7.5	5281	4830	0.999922	0	0.992484	-8.29428e-09			Y
ecoli	0.9	0.9	ev1e-10	connected-component	7.5	5281	4830	0.999922	0	0.992484	-8.29431e-09			Y
ecoli	0.9	0.95	ev1e-10	connected-component	4	5281	4840	0.999924	0	0.992689	-8.45566e-09			Y
ecoli	0.9	0.95	ev1e-3	connected-component	4	5281	4840	0.999924	0	0.992689	-8.45589e-09			Y
ecoli	0.9	0.95	ev1	connected-component	4	5281	4840	0.999924	0	0.992689	-8.45604e-09			Y
ecoli	0.9	0.95	ev1e-5	connected-component	4	5281	4840	0.999924	0	0.992689	-8.45607e-09			Y
ecoli	0.9	0.95	ev1e-10	connected-component	5.7	5281	4840	0.999924	0	0.992689	-8.45627e-09			Y
ecoli	0.9	0.95	ev1	connected-component	5.7	5281	4840	0.999924	0	0.992689	-8.45578e-09			Y
ecoli	0.9	0.95	ev1e-3	connected-component	5.7	5281	4840	0.999924	0	0.992689	-8.45592e-09			Y
ecoli	0.9	0.95	ev1e-5	connected-component	5.7	5281	4840	0.999924	0	0.992689	-8.45592e-09			Y
ecoli	0.9	0.95	ev1e-3	connected-component	6	5281	4840	0.999924	0	0.992689	-8.45569e-09			Y
ecoli	0.9	0.95	ev1e-10	connected-component	6	5281	4840	0.999924	0	0.992689	-8.45581e-09			Y
ecoli	0.9	0.95	ev1e-5	connected-component	6	5281	4840	0.999924	0	0.992689	-8.45598e-09			Y
ecoli	0.9	0.95	ev1	connected-component	6	5281	4840	0.999924	0	0.992689	-8.45566e-09			Y
ecoli	0.9	0.95	ev1e-5	connected-component	7	5281	4840	0.999924	0	0.992689	-8.45561e-09			Y
ecoli	0.9	0.95	ev1e-3	connected-component	7	5281	4840	0.999924	0	0.992689	-8.45586e-09			Y
ecoli	0.9	0.95	ev1	connected-component	7	5281	4840	0.999924	0	0.992689	-8.45598e-09			Y
ecoli	0.9	0.95	ev1e-10	connected-component	7	5281	4840	0.999924	0	0.992689	-8.45581e-09			Y
ecoli	0.9	0.95	ev1e-5	connected-component	7.5	5281	4840	0.999924	0	0.992689	-8.45561e-09			Y
ecoli	0.9	0.95	ev1	connected-component	7.5	5281	4840	0.999924	0	0.992689	-8.45586e-09			Y
ecoli	0.9	0.95	ev1e-10	connected-component	7.5	5281	4840	0.999924	0	0.992689	-8.45621e-09			Y
ecoli	0.9	0.95	ev1e-3	connected-component	7.5	5281	4840	0.999924	0	0.992689	-8.45647e-09			Y
ecoli	0.95	0.4	ev1e-10	connected-component	4	5281	4841	0.999925	0	0.992811	-8.49606e-09			Y
ecoli	0.95	0.4	ev1e-3	connected-component	4	5281	4841	0.999925	0	0.992811	-8.49656e-09			Y
ecoli	0.95	0.4	ev1	connected-component	4	5281	4841	0.999925	0	0.992811	-8.49656e-09			Y
ecoli	0.95	0.4	ev1e-5	connected-component	4	5281	4841	0.999925	0	0.992811	-8.4974e-09			Y
ecoli	0.95	0.4	ev1e-3	connected-component	5.7	5281	4841	0.999925	0	0.992811	-8.4958e-09			Y
ecoli	0.95	0.4	ev1	connected-component	5.7	5281	4841	0.999925	0	0.992811	-8.496e-09			Y
ecoli	0.95	0.4	ev1e-5	connected-component	5.7	5281	4841	0.999925	0	0.992811	-8.49682e-09			Y
ecoli	0.95	0.4	ev1e-10	connected-component	5.7	5281	4841	0.999925	0	0.992811	-8.49699e-09			Y
ecoli	0.95	0.4	ev1e-3	connected-component	6	5281	4841	0.999925	0	0.992811	-8.49618e-09			Y
ecoli	0.95	0.4	ev1	connected-component	6	5281	4841	0.999925	0	0.992811	-8.4965e-09			Y
ecoli	0.95	0.4	ev1e-10	connected-component	6	5281	4841	0.999925	0	0.992811	-8.49679e-09			Y
ecoli	0.95	0.4	ev1e-5	connected-component	6	5281	4841	0.999925	0	0.992811	-8.49679e-09			Y
ecoli	0.95	0.4	ev1	connected-component	7	5281	4841	0.999925	0	0.992811	-8.49574e-09			Y
ecoli	0.95	0.4	ev1e-5	connected-component	7	5281	4841	0.999925	0	0.992811	-8.49612e-09			Y
ecoli	0.95	0.4	ev1e-3	connected-component	7	5281	4841	0.999925	0	0.992811	-8.49638e-09			Y
ecoli	0.95	0.4	ev1e-10	connected-component	7	5281	4841	0.999925	0	0.992811	-8.4965e-09			Y
ecoli	0.95	0.4	ev1	connected-component	7.5	5281	4841	0.999925	0	0.992811	-8.49635e-09			Y
ecoli	0.95	0.4	ev1e-5	connected-component	7.5	5281	4841	0.999925	0	0.992811	-8.49641e-09			Y
ecoli	0.95	0.4	ev1e-10	connected-component	7.5	5281	4841	0.999925	0	0.992811	-8.49647e-09			Y
ecoli	0.95	0.4	ev1e-3	connected-component	7.5	5281	4841	0.999925	0	0.992811	-8.49673e-09			Y
ecoli	0.95	0.6	ev1e-10	connected-component	4	5281	4856	0.99993	0	0.993208	-8.80193e-09			Y
ecoli	0.95	0.6	ev1e-3	connected-component	4	5281	4856	0.99993	0	0.993208	-8.80292e-09			Y
ecoli	0.95	0.6	ev1e-5	connected-component	4	5281	4856	0.99993	0	0.993208	-8.80295e-09			Y
ecoli	0.95	0.6	ev1	connected-component	4	5281	4856	0.99993	0	0.993208	-8.80313e-09			Y
ecoli	0.95	0.6	ev1	connected-component	5.7	5281	4856	0.99993	0	0.993208	-8.80255e-09			Y
ecoli	0.95	0.6	ev1e-10	connected-component	5.7	5281	4856	0.99993	0	0.993208	-8.80264e-09			Y
ecoli	0.95	0.6	ev1e-3	connected-component	5.7	5281	4856	0.99993	0	0.993208	-8.80279e-09			Y
ecoli	0.95	0.6	ev1e-5	connected-component	5.7	5281	4856	0.99993	0	0.993208	-8.80323e-09			Y
ecoli	0.95	0.6	ev1e-10	connected-component	6	5281	4856	0.99993	0	0.993208	-8.80162e-09			Y
ecoli	0.95	0.6	ev1	connected-component	6	5281	4856	0.99993	0	0.993208	-8.80242e-09			Y
ecoli	0.95	0.6	ev1e-3	connected-component	6	5281	4856	0.99993	0	0.993208	-8.80295e-09			Y
ecoli	0.95	0.6	ev1e-5	connected-component	6	5281	4856	0.99993	0	0.993208	-8.80335e-09			Y
ecoli	0.95	0.6	ev1e-3	connected-component	7	5281	4856	0.99993	0	0.993208	-8.80295e-09			Y
ecoli	0.95	0.6	ev1e-10	connected-component	7	5281	4856	0.99993	0	0.993208	-8.80341e-09			Y
ecoli	0.95	0.6	ev1	connected-component	7	5281	4856	0.99993	0	0.993208	-8.80206e-09			Y
ecoli	0.95	0.6	ev1e-5	connected-component	7	5281	4856	0.99993	0	0.993208	-8.80227e-09			Y
ecoli	0.95	0.6	ev1e-3	connected-component	7.5	5281	4856	0.99993	0	0.993208	-8.80273e-09			Y
ecoli	0.95	0.6	ev1e-5	connected-component	7.5	5281	4856	0.99993	0	0.993208	-8.80279e-09			Y
ecoli	0.95	0.6	ev1	connected-component	7.5	5281	4856	0.99993	0	0.993208	-8.80313e-09			Y
ecoli	0.95	0.6	ev1e-10	connected-component	7.5	5281	4856	0.99993	0	0.993208	-8.80298e-09			Y
ecoli	0.95	0.8	ev1e-10	connected-component	4	5281	4868	0.999934	0	0.993492	-9.0947e-09			Y
ecoli	0.95	0.8	ev1e-3	connected-component	4	5281	4868	0.999934	0	0.993492	-9.0947e-09			Y
ecoli	0.95	0.8	ev1e-5	connected-component	4	5281	4868	0.999934	0	0.993492	-9.09473e-09			Y
ecoli	0.95	0.8	ev1	connected-component	4	5281	4868	0.999934	0	0.993492	-9.09502e-09			Y
ecoli	0.95	0.8	ev1	connected-component	5.7	5281	4868	0.999934	0	0.993492	-9.09445e-09			Y
ecoli	0.95	0.8	ev1e-5	connected-component	5.7	5281	4868	0.999934	0	0.993492	-9.09464e-09			Y
ecoli	0.95	0.8	ev1e-10	connected-component	5.7	5281	4868	0.999934	0	0.993492	-9.0948e-09			Y
ecoli	0.95	0.8	ev1e-3	connected-component	5.7	5281	4868	0.999934	0	0.993492	-9.09486e-09			Y
ecoli	0.95	0.8	ev1e-5	connected-component	6	5281	4868	0.999934	0	0.993492	-9.09454e-09			Y
ecoli	0.95	0.8	ev1	connected-component	6	5281	4868	0.999934	0	0.993492	-9.09457e-09			Y
ecoli	0.95	0.8	ev1e-3	connected-component	6	5281	4868	0.999934	0	0.993492	-9.09499e-09			Y
ecoli	0.95	0.8	ev1e-10	connected-component	6	5281	4868	0.999934	0	0.993492	-9.09502e-09			Y
ecoli	0.95	0.8	ev1e-10	connected-component	7	5281	4868	0.999934	0	0.993492	-9.0948e-09			Y
ecoli	0.95	0.8	ev1e-5	connected-component	7	5281	4868	0.999934	0	0.993492	-9.0948e-09			Y
ecoli	0.95	0.8	ev1	connected-component	7	5281	4868	0.999934	0	0.993492	-9.0948e-09			Y
ecoli	0.95	0.8	ev1e-3	connected-component	7	5281	4868	0.999934	0	0.993492	-9.09461e-09			Y
ecoli	0.95	0.8	ev1e-3	connected-component	7.5	5281	4868	0.999934	0	0.993492	-9.0948e-09			Y
ecoli	0.95	0.8	ev1e-5	connected-component	7.5	5281	4868	0.999934	0	0.993492	-9.09506e-09			Y
ecoli	0.95	0.8	ev1	connected-component	7.5	5281	4868	0.999934	0	0.993492	-9.09457e-09			Y
ecoli	0.95	0.8	ev1e-10	connected-component	7.5	5281	4868	0.999934	0	0.993492	-9.09486e-09			Y
ecoli	0.95	0.9	ev1	connected-component	4	5281	4879	0.999935	0	0.993708	-9.3194e-09			Y
ecoli	0.95	0.9	ev1e-3	connected-component	4	5281	4879	0.999935	0	0.993708	-9.31947e-09			Y
ecoli	0.95	0.9	ev1e-5	connected-component	4	5281	4879	0.999935	0	0.993708	-9.31973e-09			Y
ecoli	0.95	0.9	ev1e-10	connected-component	4	5281	4879	0.999935	0	0.993708	-9.31934e-09			Y
ecoli	0.95	0.9	ev1e-5	connected-component	5.7	5281	4879	0.999935	0	0.993708	-9.31894e-09			Y
ecoli	0.95	0.9	ev1	connected-component	5.7	5281	4879	0.999935	0	0.993708	-9.31917e-09			Y
ecoli	0.95	0.9	ev1e-3	connected-component	5.7	5281	4879	0.999935	0	0.993708	-9.31907e-09			Y
ecoli	0.95	0.9	ev1e-10	connected-component	5.7	5281	4879	0.999935	0	0.993708	-9.31917e-09			Y
ecoli	0.95	0.9	ev1e-10	connected-component	6	5281	4879	0.999935	0	0.993708	-9.31887e-09			Y
ecoli	0.95	0.9	ev1e-3	connected-component	6	5281	4879	0.999935	0	0.993708	-9.31934e-09			Y
ecoli	0.95	0.9	ev1	connected-component	6	5281	4879	0.999935	0	0.993708	-9.3192e-09			Y
ecoli	0.95	0.9	ev1e-5	connected-component	6	5281	4879	0.999935	0	0.993708	-9.3198e-09			Y
ecoli	0.95	0.9	ev1e-3	connected-component	7	5281	4879	0.999935	0	0.993708	-9.3191e-09			Y
ecoli	0.95	0.9	ev1e-10	connected-component	7	5281	4879	0.999935	0	0.993708	-9.31927e-09			Y
ecoli	0.95	0.9	ev1	connected-component	7	5281	4879	0.999935	0	0.993708	-9.31907e-09			Y
ecoli	0.95	0.9	ev1e-5	connected-component	7	5281	4879	0.999935	0	0.993708	-9.3196e-09			Y
ecoli	0.95	0.9	ev1e-10	connected-component	7.5	5281	4879	0.999935	0	0.993708	-9.31897e-09			Y
ecoli	0.95	0.9	ev1e-5	connected-component	7.5	5281	4879	0.999935	0	0.993708	-9.31917e-09			Y
ecoli	0.95	0.9	ev1	connected-component	7.5	5281	4879	0.999935	0	0.993708	-9.31924e-09			Y
ecoli	0.95	0.9	ev1e-3	connected-component	7.5	5281	4879	0.999935	0	0.993708	-9.3194e-09			Y
ecoli	0.95	0.95	ev1e-3	connected-component	4	5281	4883	0.999936	0	0.993778	-9.40389e-09			Y
ecoli	0.95	0.95	ev1e-5	connected-component	4	5281	4883	0.999936	0	0.993778	-9.40395e-09			Y
ecoli	0.95	0.95	ev1e-10	connected-component	4	5281	4883	0.999936	0	0.993778	-9.40429e-09			Y
ecoli	0.95	0.95	ev1	connected-component	4	5281	4883	0.999936	0	0.993778	-9.40399e-09			Y
ecoli	0.95	0.95	ev1e-10	connected-component	5.7	5281	4883	0.999936	0	0.993778	-9.40419e-09			Y
ecoli	0.95	0.95	ev1	connected-component	5.7	5281	4883	0.999936	0	0.993778	-9.40426e-09			Y
ecoli	0.95	0.95	ev1e-3	connected-component	5.7	5281	4883	0.999936	0	0.993778	-9.40432e-09			Y
ecoli	0.95	0.95	ev1e-5	connected-component	5.7	5281	4883	0.999936	0	0.993778	-9.40436e-09			Y
ecoli	0.95	0.95	ev1	connected-component	6	5281	4883	0.999936	0	0.993778	-9.40392e-09			Y
ecoli	0.95	0.95	ev1e-5	connected-component	6	5281	4883	0.999936	0	0.993778	-9.40395e-09			Y
ecoli	0.95	0.95	ev1e-10	connected-component	6	5281	4883	0.999936	0	0.993778	-9.40416e-09			Y
ecoli	0.95	0.95	ev1e-3	connected-component	6	5281	4883	0.999936	0	0.993778	-9.40419e-09			Y
ecoli	0.95	0.95	ev1e-5	connected-component	7	5281	4883	0.999936	0	0.993778	-9.40382e-09			Y
ecoli	0.95	0.95	ev1	connected-component	7	5281	4883	0.999936	0	0.993778	-9.40402e-09			Y
ecoli	0.95	0.95	ev1e-3	connected-component	7	5281	4883	0.999936	0	0.993778	-9.40422e-09			Y
ecoli	0.95	0.95	ev1e-10	connected-component	7	5281	4883	0.999936	0	0.993778	-9.40405e-09			Y
ecoli	0.95	0.95	ev1e-3	connected-component	7.5	5281	4883	0.999936	0	0.993778	-9.40395e-09			Y
ecoli	0.95	0.95	ev1e-10	connected-component	7.5	5281	4883	0.999936	0	0.993778	-9.40399e-09			Y
ecoli	0.95	0.95	ev1e-5	connected-component	7.5	5281	4883	0.999936	0	0.993778	-9.40399e-09			Y
ecoli	0.95	0.95	ev1	connected-component	7.5	5281	4883	0.999936	0	0.993778	-9.40439e-09			Y
ecoli	0.98	0.4	ev1e-10	connected-component	4	5281	4921	0.999954	0	0.994882	-1.06395e-08			Y
ecoli	0.98	0.4	ev1e-5	connected-component	4	5281	4921	0.999954	0	0.994882	-1.06397e-08			Y
ecoli	0.98	0.4	ev1e-3	connected-component	4	5281	4921	0.999954	0	0.994882	-1.06397e-08			Y
ecoli	0.98	0.4	ev1	connected-component	4	5281	4921	0.999954	0	0.994882	-1.06399e-08			Y
ecoli	0.98	0.4	ev1e-10	connected-component	5.7	5281	4921	0.999954	0	0.994882	-1.06394e-08			Y
ecoli	0.98	0.4	ev1e-5	connected-component	5.7	5281	4921	0.999954	0	0.994882	-1.06394e-08			Y
ecoli	0.98	0.4	ev1	connected-component	5.7	5281	4921	0.999954	0	0.994882	-1.06396e-08			Y
ecoli	0.98	0.4	ev1e-3	connected-component	5.7	5281	4921	0.999954	0	0.994882	-1.06398e-08			Y
ecoli	0.98	0.4	ev1e-10	connected-component	6	5281	4921	0.999954	0	0.994882	-1.06394e-08			Y
ecoli	0.98	0.4	ev1e-3	connected-component	6	5281	4921	0.999954	0	0.994882	-1.06396e-08			Y
ecoli	0.98	0.4	ev1	connected-component	6	5281	4921	0.999954	0	0.994882	-1.06397e-08			Y
ecoli	0.98	0.4	ev1e-5	connected-component	6	5281	4921	0.999954	0	0.994882	-1.06401e-08			Y
ecoli	0.98	0.4	ev1	connected-component	7	5281	4921	0.999954	0	0.994882	-1.06392e-08			Y
ecoli	0.98	0.4	ev1e-10	connected-component	7	5281	4921	0.999954	0	0.994882	-1.06397e-08			Y
ecoli	0.98	0.4	ev1e-5	connected-component	7	5281	4921	0.999954	0	0.994882	-1.06399e-08			Y
ecoli	0.98	0.4	ev1e-3	connected-component	7	5281	4921	0.999954	0	0.994882	-1.06403e-08			Y
ecoli	0.98	0.4	ev1e-10	connected-component	7.5	5281	4921	0.999954	0	0.994882	-1.06391e-08			Y
ecoli	0.98	0.4	ev1e-3	connected-component	7.5	5281	4921	0.999954	0	0.994882	-1.06396e-08			Y
ecoli	0.98	0.4	ev1	connected-component	7.5	5281	4921	0.999954	0	0.994882	-1.06399e-08			Y
ecoli	0.98	0.4	ev1e-5	connected-component	7.5	5281	4921	0.999954	0	0.994882	-1.06403e-08			Y
ecoli	0.98	0.6	ev1e-10	connected-component	4	5281	4934	0.999956	0	0.995158	-1.11507e-08			Y
ecoli	0.98	0.6	ev1e-3	connected-component	4	5281	4934	0.999956	0	0.995158	-1.1151e-08			Y
ecoli	0.98	0.6	ev1	connected-component	4	5281	4934	0.999956	0	0.995158	-1.11503e-08			Y
ecoli	0.98	0.6	ev1e-5	connected-component	4	5281	4934	0.999956	0	0.995158	-1.11507e-08			Y
ecoli	0.98	0.6	ev1e-10	connected-component	5.7	5281	4934	0.999956	0	0.995158	-1.11504e-08			Y
ecoli	0.98	0.6	ev1e-3	connected-component	5.7	5281	4934	0.999956	0	0.995158	-1.11509e-08			Y
ecoli	0.98	0.6	ev1e-5	connected-component	5.7	5281	4934	0.999956	0	0.995158	-1.11503e-08			Y
ecoli	0.98	0.6	ev1	connected-component	5.7	5281	4934	0.999956	0	0.995158	-1.11507e-08			Y
ecoli	0.98	0.6	ev1e-10	connected-component	6	5281	4934	0.999956	0	0.995158	-1.11499e-08			Y
ecoli	0.98	0.6	ev1e-3	connected-component	6	5281	4934	0.999956	0	0.995158	-1.11499e-08			Y
ecoli	0.98	0.6	ev1e-5	connected-component	6	5281	4934	0.999956	0	0.995158	-1.11502e-08			Y
ecoli	0.98	0.6	ev1	connected-component	6	5281	4934	0.999956	0	0.995158	-1.11504e-08			Y
ecoli	0.98	0.6	ev1e-10	connected-component	7	5281	4934	0.999956	0	0.995158	-1.11504e-08			Y
ecoli	0.98	0.6	ev1e-3	connected-component	7	5281	4934	0.999956	0	0.995158	-1.11507e-08			Y
ecoli	0.98	0.6	ev1e-5	connected-component	7	5281	4934	0.999956	0	0.995158	-1.11507e-08			Y
ecoli	0.98	0.6	ev1	connected-component	7	5281	4934	0.999956	0	0.995158	-1.11508e-08			Y
ecoli	0.98	0.6	ev1e-3	connected-component	7.5	5281	4934	0.999956	0	0.995158	-1.11506e-08			Y
ecoli	0.98	0.6	ev1	connected-component	7.5	5281	4934	0.999956	0	0.995158	-1.11509e-08			Y
ecoli	0.98	0.6	ev1e-5	connected-component	7.5	5281	4934	0.999956	0	0.995158	-1.11502e-08			Y
ecoli	0.98	0.6	ev1e-10	connected-component	7.5	5281	4934	0.999956	0	0.995158	-1.11505e-08			Y
ecoli	0.98	0.8	ev1e-5	connected-component	4	5281	4944	0.999958	0	0.995383	-1.15772e-08			Y
ecoli	0.98	0.8	ev1	connected-component	4	5281	4944	0.999958	0	0.995383	-1.15772e-08			Y
ecoli	0.98	0.8	ev1e-3	connected-component	4	5281	4944	0.999958	0	0.995383	-1.15775e-08			Y
ecoli	0.98	0.8	ev1e-10	connected-component	4	5281	4944	0.999958	0	0.995383	-1.15781e-08			Y
ecoli	0.98	0.8	ev1e-10	connected-component	5.7	5281	4944	0.999958	0	0.995383	-1.15771e-08			Y
ecoli	0.98	0.8	ev1e-3	connected-component	5.7	5281	4944	0.999958	0	0.995383	-1.15772e-08			Y
ecoli	0.98	0.8	ev1	connected-component	5.7	5281	4944	0.999958	0	0.995383	-1.15772e-08			Y
ecoli	0.98	0.8	ev1e-5	connected-component	5.7	5281	4944	0.999958	0	0.995383	-1.15775e-08			Y
ecoli	0.98	0.8	ev1	connected-component	6	5281	4944	0.999958	0	0.995383	-1.15767e-08			Y
ecoli	0.98	0.8	ev1e-3	connected-component	6	5281	4944	0.999958	0	0.995383	-1.15776e-08			Y
ecoli	0.98	0.8	ev1e-10	connected-component	6	5281	4944	0.999958	0	0.995383	-1.15777e-08			Y
ecoli	0.98	0.8	ev1e-5	connected-component	6	5281	4944	0.999958	0	0.995383	-1.15778e-08			Y
ecoli	0.98	0.8	ev1e-10	connected-component	7	5281	4944	0.999958	0	0.995383	-1.15771e-08			Y
ecoli	0.98	0.8	ev1e-3	connected-component	7	5281	4944	0.999958	0	0.995383	-1.15774e-08			Y
ecoli	0.98	0.8	ev1e-5	connected-component	7	5281	4944	0.999958	0	0.995383	-1.15777e-08			Y
ecoli	0.98	0.8	ev1	connected-component	7	5281	4944	0.999958	0	0.995383	-1.15781e-08			Y
ecoli	0.98	0.8	ev1e-3	connected-component	7.5	5281	4944	0.999958	0	0.995383	-1.15775e-08			Y
ecoli	0.98	0.8	ev1e-10	connected-component	7.5	5281	4944	0.999958	0	0.995383	-1.15776e-08			Y
ecoli	0.98	0.8	ev1	connected-component	7.5	5281	4944	0.999958	0	0.995383	-1.15778e-08			Y
ecoli	0.98	0.8	ev1e-5	connected-component	7.5	5281	4944	0.999958	0	0.995383	-1.15779e-08			Y
ecoli	0.98	0.9	ev1e-10	connected-component	4	5281	4951	0.999959	0	0.995528	-1.18534e-08			Y
ecoli	0.98	0.9	ev1	connected-component	4	5281	4951	0.999959	0	0.995528	-1.18536e-08			Y
ecoli	0.98	0.9	ev1e-3	connected-component	4	5281	4951	0.999959	0	0.995528	-1.18536e-08			Y
ecoli	0.98	0.9	ev1e-5	connected-component	4	5281	4951	0.999959	0	0.995528	-1.18537e-08			Y
ecoli	0.98	0.9	ev1e-5	connected-component	5.7	5281	4951	0.999959	0	0.995528	-1.18536e-08			Y
ecoli	0.98	0.9	ev1e-10	connected-component	5.7	5281	4951	0.999959	0	0.995528	-1.18536e-08			Y
ecoli	0.98	0.9	ev1e-3	connected-component	5.7	5281	4951	0.999959	0	0.995528	-1.18536e-08			Y
ecoli	0.98	0.9	ev1	connected-component	5.7	5281	4951	0.999959	0	0.995528	-1.18536e-08			Y
ecoli	0.98	0.9	ev1e-5	connected-component	6	5281	4951	0.999959	0	0.995528	-1.18537e-08			Y
ecoli	0.98	0.9	ev1e-3	connected-component	6	5281	4951	0.999959	0	0.995528	-1.18537e-08			Y
ecoli	0.98	0.9	ev1e-10	connected-component	6	5281	4951	0.999959	0	0.995528	-1.18537e-08			Y
ecoli	0.98	0.9	ev1	connected-component	6	5281	4951	0.999959	0	0.995528	-1.18538e-08			Y
ecoli	0.98	0.9	ev1e-5	connected-component	7	5281	4951	0.999959	0	0.995528	-1.18536e-08			Y
ecoli	0.98	0.9	ev1	connected-component	7	5281	4951	0.999959	0	0.995528	-1.18537e-08			Y
ecoli	0.98	0.9	ev1e-10	connected-component	7	5281	4951	0.999959	0	0.995528	-1.18537e-08			Y
ecoli	0.98	0.9	ev1e-3	connected-component	7	5281	4951	0.999959	0	0.995528	-1.18538e-08			Y
ecoli	0.98	0.9	ev1	connected-component	7.5	5281	4951	0.999959	0	0.995528	-1.18536e-08			Y
ecoli	0.98	0.9	ev1e-3	connected-component	7.5	5281	4951	0.999959	0	0.995528	-1.18536e-08			Y
ecoli	0.98	0.9	ev1e-10	connected-component	7.5	5281	4951	0.999959	0	0.995528	-1.18536e-08			Y
ecoli	0.98	0.9	ev1e-5	connected-component	7.5	5281	4951	0.999959	0	0.995528	-1.18537e-08			Y
ecoli	0.98	0.95	ev1e-10	connected-component	4	5281	4955	0.999959	0	0.995598	-1.20095e-08		Y	Y	Y
ecoli	0.98	0.95	ev1e-3	connected-component	4	5281	4955	0.999959	0	0.995598	-1.20095e-08		Y	Y	Y
ecoli	0.98	0.95	ev1	connected-component	4	5281	4955	0.999959	0	0.995598	-1.20098e-08		Y	Y	Y
ecoli	0.98	0.95	ev1e-5	connected-component	4	5281	4955	0.999959	0	0.995598	-1.20099e-08		Y	Y	Y
ecoli	0.98	0.95	ev1e-10	connected-component	5.7	5281	4955	0.999959	0	0.995598	-1.20097e-08		Y	Y	Y
ecoli	0.98	0.95	ev1e-3	connected-component	5.7	5281	4955	0.999959	0	0.995598	-1.20091e-08		Y	Y	Y
ecoli	0.98	0.95	ev1	connected-component	5.7	5281	4955	0.999959	0	0.995598	-1.20093e-08		Y	Y	Y
ecoli	0.98	0.95	ev1e-5	connected-component	5.7	5281	4955	0.999959	0	0.995598	-1.20093e-08		Y	Y	Y
ecoli	0.98	0.95	ev1e-3	connected-component	6	5281	4955	0.999959	0	0.995598	-1.20093e-08		Y	Y	Y
ecoli	0.98	0.95	ev1e-5	connected-component	6	5281	4955	0.999959	0	0.995598	-1.20098e-08		Y	Y	Y
ecoli	0.98	0.95	ev1e-10	connected-component	6	5281	4955	0.999959	0	0.995598	-1.20098e-08		Y	Y	Y
ecoli	0.98	0.95	ev1	connected-component	6	5281	4955	0.999959	0	0.995598	-1.20098e-08		Y	Y	Y
ecoli	0.98	0.95	ev1e-5	connected-component	7	5281	4955	0.999959	0	0.995598	-1.20096e-08		Y	Y	Y
ecoli	0.98	0.95	ev1	connected-component	7	5281	4955	0.999959	0	0.995598	-1.20099e-08		Y	Y	Y
ecoli	0.98	0.95	ev1e-10	connected-component	7	5281	4955	0.999959	0	0.995598	-1.20101e-08		Y	Y	Y
ecoli	0.98	0.95	ev1e-3	connected-component	7	5281	4955	0.999959	0	0.995598	-1.20104e-08		Y	Y	Y
ecoli	0.98	0.95	ev1e-3	connected-component	7.5	5281	4955	0.999959	0	0.995598	-1.20093e-08		Y	Y	Y
ecoli	0.98	0.95	ev1e-10	connected-component	7.5	5281	4955	0.999959	0	0.995598	-1.20095e-08		Y	Y	Y
ecoli	0.98	0.95	ev1	connected-component	7.5	5281	4955	0.999959	0	0.995598	-1.20103e-08		Y	Y	Y
[truncated: 2,501 more rows]

## Sheet: cdhit_param_optimisation
species	c	aS	aL	G	num_genes	num_clusters	rand_score	adjusted_rand_score	nmi_score	ami_score		Best RI	Best ARI	Best NMI	Best AMI		Species	Max RI	Max ARI	Max NMI	Max AMI
brapa	0.8	0.4	0.4	0	41403	26363	0.999957	0.53066	0.970344	0.651204							brapa	0.999991	0.825034	0.994653	0.907922
brapa	0.8	0.4	0.4	1	41403	28978	0.999965	0.573083	0.974392	0.675552							calb	0.999998	0	0.999528	-9.67805e-08
brapa	0.8	0.4	0.6	0	41403	28778	0.999963	0.559119	0.973159	0.661536							drerio	0.999967	0.717042	0.981993	0.813836
brapa	0.8	0.4	0.6	1	41403	29572	0.999967	0.587525	0.975442	0.683151							ecoli	0.999961	0	0.995743	-7.19766e-09
brapa	0.8	0.4	0.8	0	41403	32410	0.999969	0.566502	0.974652	0.646484							hlucen	0.999987	0	0.999247	-4.4937e-08
brapa	0.8	0.4	0.8	1	41403	30764	0.999969	0.593781	0.976086	0.680544							human	0.999933	0.765809	0.979325	0.921581
brapa	0.8	0.4	0.9	0	41403	35344	0.999972	0.560481	0.974785	0.618768							scere	0.999965	0	0.997168	1.84369e-07
brapa	0.8	0.4	0.9	1	41403	32707	0.99997	0.579227	0.975505	0.654811							tair	0.999998	0.934182	0.998308	0.952191
brapa	0.8	0.6	0.4	0	41403	27590	0.99996	0.543609	0.971565	0.653968							xtrop	0.999978	0.869816	0.992998	0.937407
brapa	0.8	0.6	0.4	1	41403	28978	0.999965	0.573083	0.974392	0.675552
brapa	0.8	0.6	0.6	0	41403	28778	0.999963	0.559119	0.973159	0.661536
brapa	0.8	0.6	0.6	1	41403	29572	0.999967	0.587489	0.97544	0.683137
brapa	0.8	0.6	0.8	0	41403	32410	0.999969	0.566497	0.974652	0.646482
brapa	0.8	0.6	0.8	1	41403	30764	0.999969	0.593824	0.976087	0.680545
brapa	0.8	0.6	0.9	0	41403	35344	0.999972	0.560481	0.974785	0.618768
brapa	0.8	0.6	0.9	1	41403	32707	0.99997	0.579227	0.975505	0.654811
brapa	0.8	0.8	0.4	0	41403	29909	0.999964	0.548813	0.972826	0.647465
brapa	0.8	0.8	0.4	1	41403	28978	0.999965	0.573083	0.974392	0.675552
brapa	0.8	0.8	0.6	0	41403	30534	0.999966	0.562929	0.973897	0.654909
brapa	0.8	0.8	0.6	1	41403	29572	0.999967	0.587489	0.975437	0.683074
brapa	0.8	0.8	0.8	0	41403	32410	0.999969	0.566502	0.974652	0.646484
brapa	0.8	0.8	0.8	1	41403	30764	0.999969	0.593845	0.976087	0.680538
brapa	0.8	0.8	0.9	0	41403	35344	0.999972	0.560481	0.974785	0.618768
brapa	0.8	0.8	0.9	1	41403	32707	0.99997	0.579227	0.975505	0.654811
brapa	0.8	0.9	0.4	0	41403	31590	0.999967	0.55426	0.973615	0.641164
brapa	0.8	0.9	0.4	1	41403	28990	0.999965	0.573138	0.974405	0.675622
brapa	0.8	0.9	0.6	0	41403	32120	0.999969	0.564544	0.974464	0.647243
brapa	0.8	0.9	0.6	1	41403	29577	0.999967	0.587482	0.975445	0.68316
brapa	0.8	0.9	0.8	0	41403	33290	0.99997	0.569565	0.975016	0.643062
brapa	0.8	0.9	0.8	1	41403	30772	0.999969	0.593883	0.976099	0.680658
brapa	0.8	0.9	0.9	0	41403	35344	0.999972	0.560481	0.974785	0.618768
brapa	0.8	0.9	0.9	1	41403	32707	0.99997	0.579227	0.975505	0.654811
brapa	0.85	0.4	0.4	0	41403	29735	0.999968	0.607799	0.977468	0.709316
brapa	0.85	0.4	0.4	1	41403	32265	0.999973	0.627672	0.979303	0.712299
brapa	0.85	0.4	0.6	0	41403	31674	0.999973	0.63132	0.97904	0.7135
brapa	0.85	0.4	0.6	1	41403	32736	0.999975	0.640279	0.980032	0.71829
brapa	0.85	0.4	0.8	0	41403	34683	0.999976	0.62471	0.979087	0.688586
brapa	0.85	0.4	0.8	1	41403	33767	0.999976	0.642761	0.98035	0.714235
brapa	0.85	0.4	0.9	0	41403	37259	0.999978	0.614482	0.978408	0.653982
brapa	0.85	0.4	0.9	1	41403	35438	0.999977	0.630415	0.979441	0.686329
brapa	0.85	0.6	0.4	0	41403	30679	0.99997	0.613	0.977933	0.707616
brapa	0.85	0.6	0.4	1	41403	32265	0.999973	0.627672	0.979303	0.712299
brapa	0.85	0.6	0.6	0	41403	31674	0.999973	0.63131	0.979039	0.713493
brapa	0.85	0.6	0.6	1	41403	32736	0.999974	0.639771	0.980013	0.71802
brapa	0.85	0.6	0.8	0	41403	34683	0.999976	0.624644	0.979089	0.688607
brapa	0.85	0.6	0.8	1	41403	33767	0.999976	0.64279	0.98036	0.714372
brapa	0.85	0.6	0.9	0	41403	37259	0.999978	0.614476	0.978408	0.653978
brapa	0.85	0.6	0.9	1	41403	35438	0.999977	0.630421	0.979441	0.686334
brapa	0.85	0.8	0.4	0	41403	32543	0.999972	0.613012	0.978076	0.69372
brapa	0.85	0.8	0.4	1	41403	32265	0.999973	0.627672	0.979303	0.712299
brapa	0.85	0.8	0.6	0	41403	33069	0.999974	0.627444	0.978917	0.700431
brapa	0.85	0.8	0.6	1	41403	32736	0.999974	0.64006	0.980023	0.718174
brapa	0.85	0.8	0.8	0	41403	34683	0.999976	0.624668	0.979087	0.688586
brapa	0.85	0.8	0.8	1	41403	33767	0.999976	0.642761	0.98035	0.714235
brapa	0.85	0.8	0.9	0	41403	37259	0.999978	0.614476	0.978408	0.653978
brapa	0.85	0.8	0.9	1	41403	35438	0.999977	0.630421	0.979441	0.686334
brapa	0.85	0.9	0.4	0	41403	33896	0.999974	0.611319	0.978179	0.68305
brapa	0.85	0.9	0.4	1	41403	32266	0.999973	0.627593	0.979302	0.712278
brapa	0.85	0.9	0.6	0	41403	34352	0.999975	0.622116	0.978875	0.688789
brapa	0.85	0.9	0.6	1	41403	32737	0.999974	0.640138	0.980027	0.718223
brapa	0.85	0.9	0.8	0	41403	35406	0.999976	0.622632	0.979127	0.682875
brapa	0.85	0.9	0.8	1	41403	33772	0.999976	0.642629	0.980358	0.714338
brapa	0.85	0.9	0.9	0	41403	37259	0.999978	0.614476	0.978408	0.653978
brapa	0.85	0.9	0.9	1	41403	35438	0.999977	0.630421	0.979441	0.686334
brapa	0.9	0.4	0.4	0	41403	35061	0.99998	0.707474	0.987162	0.809566
brapa	0.9	0.4	0.4	1	41403	37163	0.999981	0.693275	0.985815	0.775354
brapa	0.9	0.4	0.6	0	41403	36503	0.999982	0.720038	0.987489	0.805853
brapa	0.9	0.4	0.6	1	41403	37523	0.999982	0.703872	0.986288	0.780159
brapa	0.9	0.4	0.8	0	41403	38946	0.999983	0.701638	0.986112	0.76812
brapa	0.9	0.4	0.8	1	41403	38375	0.999983	0.704023	0.986286	0.774282
brapa	0.9	0.4	0.9	0	41403	41048	0.999984	0.682594	0.984402	0.722423
brapa	0.9	0.4	0.9	1	41403	39801	0.999983	0.690017	0.985047	0.743155
brapa	0.9	0.6	0.4	0	41403	35721	0.99998	0.704622	0.986932	0.802468
brapa	0.9	0.6	0.4	1	41403	37163	0.999981	0.693275	0.985815	0.775354
brapa	0.9	0.6	0.6	0	41403	36503	0.999982	0.720066	0.987489	0.805846
brapa	0.9	0.6	0.6	1	41403	37523	0.999982	0.704027	0.986298	0.780324
brapa	0.9	0.6	0.8	0	41403	38946	0.999983	0.701695	0.986116	0.768179
brapa	0.9	0.6	0.8	1	41403	38375	0.999983	0.703826	0.986273	0.774071
brapa	0.9	0.6	0.9	0	41403	41048	0.999984	0.682594	0.984402	0.722423
brapa	0.9	0.6	0.9	1	41403	39801	0.999983	0.690082	0.985051	0.743223
brapa	0.9	0.8	0.4	0	41403	37151	0.999981	0.695211	0.985976	0.778741
brapa	0.9	0.8	0.4	1	41403	37163	0.999981	0.693533	0.985825	0.775508
brapa	0.9	0.8	0.6	0	41403	37574	0.999982	0.710231	0.986565	0.78486
brapa	0.9	0.8	0.6	1	41403	37523	0.999982	0.704717	0.986296	0.780276
brapa	0.9	0.8	0.8	0	41403	38946	0.999983	0.701675	0.986115	0.768168
brapa	0.9	0.8	0.8	1	41403	38375	0.999983	0.703882	0.986279	0.77418
brapa	0.9	0.8	0.9	0	41403	41048	0.999984	0.682602	0.984402	0.722426
brapa	0.9	0.8	0.9	1	41403	39801	0.999983	0.690017	0.985047	0.743155
brapa	0.9	0.9	0.4	0	41403	38163	0.999981	0.687086	0.985294	0.760642
brapa	0.9	0.9	0.4	1	41403	37163	0.999981	0.6933	0.985816	0.775367
brapa	0.9	0.9	0.6	0	41403	38528	0.999982	0.698014	0.985792	0.765861
brapa	0.9	0.9	0.6	1	41403	37523	0.999982	0.705041	0.98631	0.780507
brapa	0.9	0.9	0.8	0	41403	39454	0.999983	0.695789	0.985708	0.757696
brapa	0.9	0.9	0.8	1	41403	38375	0.999983	0.703665	0.986264	0.77394
brapa	0.9	0.9	0.9	0	41403	41048	0.999984	0.682609	0.984402	0.722432
brapa	0.9	0.9	0.9	1	41403	39801	0.999983	0.690023	0.985048	0.74316
brapa	0.95	0.4	0.4	0	41403	39206	0.999988	0.802273	0.993774	0.896376
brapa	0.95	0.4	0.4	1	41403	41956	0.999988	0.768477	0.990865	0.834275
brapa	0.95	0.4	0.6	0	41403	40392	0.999989	0.808376	0.993429	0.886225
brapa	0.95	0.4	0.6	1	41403	42223	0.999989	0.778249	0.991166	0.838132
brapa	0.95	0.4	0.8	0	41403	42545	0.999989	0.784209	0.991435	0.841302
brapa	0.95	0.4	0.8	1	41403	42912	0.999989	0.777896	0.990982	0.830929
brapa	0.95	0.4	0.9	0	41403	44419	0.999988	0.74735	0.989314	0.789999
brapa	0.95	0.4	0.9	1	41403	44097	0.999988	0.75238	0.989671	0.799071
brapa	0.95	0.6	0.4	0	41403	39760	0.999988	0.796253	0.993247	0.885731
brapa	0.95	0.6	0.4	1	41403	41956	0.999988	0.768477	0.990865	0.834275
brapa	0.95	0.6	0.6	0	41403	40392	0.999989	0.808376	0.993429	0.886225
brapa	0.95	0.6	0.6	1	41403	42223	0.999989	0.778249	0.991166	0.838132
brapa	0.95	0.6	0.8	0	41403	42545	0.999989	0.784209	0.991435	0.841302
brapa	0.95	0.6	0.8	1	41403	42912	0.999989	0.777896	0.990982	0.830929
brapa	0.95	0.6	0.9	0	41403	44419	0.999988	0.74735	0.989314	0.789999
brapa	0.95	0.6	0.9	1	41403	44097	0.999988	0.75238	0.989671	0.799071
brapa	0.95	0.8	0.4	0	41403	40980	0.999988	0.779477	0.991807	0.855952
brapa	0.95	0.8	0.4	1	41403	41956	0.999988	0.768477	0.990865	0.834275
brapa	0.95	0.8	0.6	0	41403	41317	0.999989	0.794404	0.992191	0.860886
brapa	0.95	0.8	0.6	1	41403	42223	0.999989	0.778249	0.991166	0.838132
brapa	0.95	0.8	0.8	0	41403	42545	0.999989	0.784209	0.991435	0.841302
brapa	0.95	0.8	0.8	1	41403	42912	0.999989	0.777896	0.990982	0.830929
brapa	0.95	0.8	0.9	0	41403	44419	0.999988	0.74735	0.989314	0.789999
brapa	0.95	0.8	0.9	1	41403	44097	0.999988	0.75238	0.989671	0.799071
brapa	0.95	0.9	0.4	0	41403	41852	0.999988	0.76825	0.990844	0.834476
brapa	0.95	0.9	0.4	1	41403	41956	0.999988	0.768477	0.990865	0.834275
brapa	0.95	0.9	0.6	0	41403	42144	0.999989	0.779043	0.991183	0.83884
brapa	0.95	0.9	0.6	1	41403	42223	0.999989	0.778249	0.991166	0.838132
brapa	0.95	0.9	0.8	0	41403	42967	0.999989	0.776219	0.990905	0.829211
brapa	0.95	0.9	0.8	1	41403	42912	0.999989	0.777896	0.990982	0.830929
brapa	0.95	0.9	0.9	0	41403	44419	0.999988	0.74735	0.989314	0.789999
brapa	0.95	0.9	0.9	1	41403	44097	0.999988	0.75238	0.989671	0.799071
brapa	0.98	0.4	0.4	0	41403	40271	0.99999	0.825034	0.994653	0.907922			Y	Y	Y
brapa	0.98	0.4	0.4	1	41403	43554	0.999989	0.773073	0.990608	0.820462
brapa	0.98	0.4	0.6	0	41403	41316	0.999991	0.824114	0.99404	0.893792		Y
brapa	0.98	0.4	0.6	1	41403	43734	0.999989	0.779676	0.990789	0.822708
brapa	0.98	0.4	0.8	0	41403	43305	0.999989	0.788501	0.991996	0.848229
brapa	0.98	0.4	0.8	1	41403	44279	0.99999	0.779492	0.990613	0.815883
brapa	0.98	0.4	0.9	0	41403	45101	0.999989	0.759893	0.989721	0.793318
brapa	0.98	0.4	0.9	1	41403	45251	0.999989	0.75602	0.98949	0.787482
brapa	0.98	0.6	0.4	0	41403	40796	0.99999	0.817167	0.994057	0.89605
brapa	0.98	0.6	0.4	1	41403	43554	0.999989	0.773073	0.990608	0.820462
brapa	0.98	0.6	0.6	0	41403	41316	0.999991	0.824114	0.99404	0.893792		Y
brapa	0.98	0.6	0.6	1	41403	43734	0.999989	0.779635	0.990788	0.822688
brapa	0.98	0.6	0.8	0	41403	43305	0.999989	0.788501	0.991996	0.848229
brapa	0.98	0.6	0.8	1	41403	44279	0.99999	0.779492	0.990613	0.815883
brapa	0.98	0.6	0.9	0	41403	45101	0.999989	0.759893	0.989721	0.793318
brapa	0.98	0.6	0.9	1	41403	45251	0.999989	0.75602	0.98949	0.787482
brapa	0.98	0.8	0.4	0	41403	41936	0.999989	0.794857	0.992574	0.865421
brapa	0.98	0.8	0.4	1	41403	43554	0.999989	0.773073	0.990608	0.820462
brapa	0.98	0.8	0.6	0	41403	42193	0.99999	0.806145	0.992812	0.868424
brapa	0.98	0.8	0.6	1	41403	43734	0.999989	0.77967	0.990789	0.822701
brapa	0.98	0.8	0.8	0	41403	43305	0.999989	0.788501	0.991996	0.848229
brapa	0.98	0.8	0.8	1	41403	44279	0.99999	0.779492	0.990613	0.815883
brapa	0.98	0.8	0.9	0	41403	45101	0.999989	0.759893	0.989721	0.793318
brapa	0.98	0.8	0.9	1	41403	45251	0.999989	0.75602	0.98949	0.787482
brapa	0.98	0.9	0.4	0	41403	42744	0.999989	0.783341	0.991569	0.843196
brapa	0.98	0.9	0.4	1	41403	43554	0.999989	0.773073	0.990608	0.820462
brapa	0.98	0.9	0.6	0	41403	42970	0.99999	0.791186	0.991785	0.845889
brapa	0.98	0.9	0.6	1	41403	43734	0.999989	0.779635	0.990788	0.822688
brapa	0.98	0.9	0.8	0	41403	43713	0.99999	0.786764	0.991416	0.83493
brapa	0.98	0.9	0.8	1	41403	44279	0.99999	0.779492	0.990613	0.815883
brapa	0.98	0.9	0.9	0	41403	45101	0.999989	0.759893	0.989721	0.793318
brapa	0.98	0.9	0.9	1	41403	45251	0.999989	0.75602	0.98949	0.787482
calb	0.8	0.4	0.4	0	6030	5900	0.99999	0	0.998092	-9.67805e-08			Y		Y
calb	0.8	0.4	0.4	1	6030	5913	0.999992	0	0.998334	-1.10967e-07			Y
calb	0.8	0.4	0.6	0	6030	5924	0.999992	0	0.998472	-1.21189e-07			Y
calb	0.8	0.4	0.6	1	6030	5928	0.999993	0	0.998533	-1.26218e-07			Y
calb	0.8	0.4	0.8	0	6030	5939	0.999994	0	0.998723	-1.4525e-07			Y
calb	0.8	0.4	0.8	1	6030	5937	0.999994	0	0.998675	-1.39925e-07			Y
calb	0.8	0.4	0.9	0	6030	5942	0.999994	0	0.998763	-1.49966e-07			Y
calb	0.8	0.4	0.9	1	6030	5940	0.999994	0	0.998715	-1.44301e-07			Y
calb	0.8	0.6	0.4	0	6030	5905	0.999991	0	0.998173	-1.01161e-07			Y
calb	0.8	0.6	0.4	1	6030	5913	0.999992	0	0.998334	-1.10967e-07			Y
calb	0.8	0.6	0.6	0	6030	5924	0.999992	0	0.998472	-1.21189e-07			Y
calb	0.8	0.6	0.6	1	6030	5928	0.999993	0	0.998533	-1.26218e-07			Y
calb	0.8	0.6	0.8	0	6030	5939	0.999994	0	0.998723	-1.4525e-07			Y
calb	0.8	0.6	0.8	1	6030	5937	0.999994	0	0.998675	-1.39925e-07			Y
calb	0.8	0.6	0.9	0	6030	5942	0.999994	0	0.998763	-1.49966e-07			Y
calb	0.8	0.6	0.9	1	6030	5940	0.999994	0	0.998715	-1.44301e-07			Y
calb	0.8	0.8	0.4	0	6030	5914	0.999992	0	0.998361	-1.12876e-07			Y
calb	0.8	0.8	0.4	1	6030	5913	0.999992	0	0.998334	-1.10967e-07			Y
calb	0.8	0.8	0.6	0	6030	5930	0.999993	0	0.998578	-1.30319e-07			Y
calb	0.8	0.8	0.6	1	6030	5928	0.999993	0	0.998533	-1.26218e-07			Y
calb	0.8	0.8	0.8	0	6030	5939	0.999994	0	0.998723	-1.4525e-07			Y
calb	0.8	0.8	0.8	1	6030	5937	0.999994	0	0.998675	-1.39925e-07			Y
calb	0.8	0.8	0.9	0	6030	5942	0.999994	0	0.998763	-1.49966e-07			Y
calb	0.8	0.8	0.9	1	6030	5940	0.999994	0	0.998715	-1.44301e-07			Y
calb	0.8	0.9	0.4	0	6030	5917	0.999992	0	0.998401	-1.15722e-07			Y
calb	0.8	0.9	0.4	1	6030	5914	0.999992	0	0.998347	-1.1187e-07			Y
calb	0.8	0.9	0.6	0	6030	5931	0.999993	0	0.998591	-1.31559e-07			Y
calb	0.8	0.9	0.6	1	6030	5928	0.999993	0	0.998533	-1.26218e-07			Y
calb	0.8	0.9	0.8	0	6030	5939	0.999994	0	0.998723	-1.4525e-07			Y
calb	0.8	0.9	0.8	1	6030	5937	0.999994	0	0.998675	-1.39925e-07			Y
calb	0.8	0.9	0.9	0	6030	5942	0.999994	0	0.998763	-1.49966e-07			Y
calb	0.8	0.9	0.9	1	6030	5940	0.999994	0	0.998715	-1.44301e-07			Y
calb	0.85	0.4	0.4	0	6030	5920	0.999991	0	0.998372	-1.13636e-07			Y
calb	0.85	0.4	0.4	1	6030	5926	0.999993	0	0.998504	-1.23745e-07			Y
calb	0.85	0.4	0.6	0	6030	5939	0.999993	0	0.998676	-1.4005e-07			Y
calb	0.85	0.4	0.6	1	6030	5940	0.999993	0	0.998689	-1.41482e-07			Y
calb	0.85	0.4	0.8	0	6030	5950	0.999995	0	0.998874	-1.64859e-07			Y
calb	0.85	0.4	0.8	1	6030	5948	0.999994	0	0.998821	-1.57412e-07			Y
calb	0.85	0.4	0.9	0	6030	5952	0.999995	0	0.9989	-1.68867e-07			Y
calb	0.85	0.4	0.9	1	6030	5950	0.999994	0	0.998847	-1.61066e-07			Y
calb	0.85	0.6	0.4	0	6030	5923	0.999992	0	0.998426	-1.17641e-07			Y
calb	0.85	0.6	0.4	1	6030	5926	0.999993	0	0.998504	-1.23745e-07			Y
calb	0.85	0.6	0.6	0	6030	5939	0.999993	0	0.998676	-1.4005e-07			Y
calb	0.85	0.6	0.6	1	6030	5940	0.999993	0	0.998689	-1.41482e-07			Y
calb	0.85	0.6	0.8	0	6030	5950	0.999995	0	0.998874	-1.64859e-07			Y
calb	0.85	0.6	0.8	1	6030	5948	0.999994	0	0.998821	-1.57412e-07			Y
calb	0.85	0.6	0.9	0	6030	5952	0.999995	0	0.9989	-1.68867e-07			Y
calb	0.85	0.6	0.9	1	6030	5950	0.999994	0	0.998847	-1.61066e-07			Y
calb	0.85	0.8	0.4	0	6030	5928	0.999993	0	0.998556	-1.28323e-07			Y
calb	0.85	0.8	0.4	1	6030	5926	0.999993	0	0.998504	-1.23745e-07			Y
calb	0.85	0.8	0.6	0	6030	5942	0.999994	0	0.998742	-1.47479e-07			Y
calb	0.85	0.8	0.6	1	6030	5940	0.999993	0	0.998689	-1.41482e-07			Y
calb	0.85	0.8	0.8	0	6030	5950	0.999995	0	0.998874	-1.64859e-07			Y
calb	0.85	0.8	0.8	1	6030	5948	0.999994	0	0.998821	-1.57412e-07			Y
calb	0.85	0.8	0.9	0	6030	5952	0.999995	0	0.9989	-1.68867e-07			Y
calb	0.85	0.8	0.9	1	6030	5950	0.999994	0	0.998847	-1.61066e-07			Y
calb	0.85	0.9	0.4	0	6030	5930	0.999993	0	0.998583	-1.30753e-07			Y
calb	0.85	0.9	0.4	1	6030	5927	0.999993	0	0.998517	-1.24865e-07			Y
calb	0.85	0.9	0.6	0	6030	5942	0.999994	0	0.998742	-1.47479e-07			Y
calb	0.85	0.9	0.6	1	6030	5940	0.999993	0	0.998689	-1.41482e-07			Y
calb	0.85	0.9	0.8	0	6030	5950	0.999995	0	0.998874	-1.64859e-07			Y
calb	0.85	0.9	0.8	1	6030	5948	0.999994	0	0.998821	-1.57412e-07			Y
calb	0.85	0.9	0.9	0	6030	5952	0.999995	0	0.9989	-1.68867e-07			Y
calb	0.85	0.9	0.9	1	6030	5950	0.999994	0	0.998847	-1.61066e-07			Y
calb	0.9	0.4	0.4	0	6030	5939	0.999993	0	0.998644	-1.36607e-07			Y
calb	0.9	0.4	0.4	1	6030	5948	0.999994	0	0.998841	-1.60125e-07			Y
calb	0.9	0.4	0.6	0	6030	5959	0.999995	0	0.99896	-1.78702e-07			Y
calb	0.9	0.4	0.6	1	6030	5961	0.999995	0	0.999013	-1.88343e-07			Y
calb	0.9	0.4	0.8	0	6030	5969	0.999996	0	0.999145	-2.1752e-07			Y
calb	0.9	0.4	0.8	1	6030	5969	0.999996	0	0.999145	-2.1752e-07			Y
calb	0.9	0.4	0.9	0	6030	5970	0.999996	0	0.999158	-2.20965e-07			Y
calb	0.9	0.4	0.9	1	6030	5970	0.999996	0	0.999158	-2.20965e-07			Y
calb	0.9	0.6	0.4	0	6030	5942	0.999993	0	0.998698	-1.42398e-07			Y
calb	0.9	0.6	0.4	1	6030	5948	0.999994	0	0.998841	-1.60125e-07			Y
calb	0.9	0.6	0.6	0	6030	5959	0.999995	0	0.99896	-1.78702e-07			Y
calb	0.9	0.6	0.6	1	6030	5961	0.999995	0	0.999013	-1.88343e-07			Y
calb	0.9	0.6	0.8	0	6030	5969	0.999996	0	0.999145	-2.1752e-07			Y
calb	0.9	0.6	0.8	1	6030	5969	0.999996	0	0.999145	-2.1752e-07			Y
calb	0.9	0.6	0.9	0	6030	5970	0.999996	0	0.999158	-2.20965e-07			Y
calb	0.9	0.6	0.9	1	6030	5970	0.999996	0	0.999158	-2.20965e-07			Y
calb	0.9	0.8	0.4	0	6030	5947	0.999994	0	0.998828	-1.58297e-07			Y
calb	0.9	0.8	0.4	1	6030	5948	0.999994	0	0.998841	-1.60125e-07			Y
calb	0.9	0.8	0.6	0	6030	5961	0.999995	0	0.999013	-1.88343e-07			Y
calb	0.9	0.8	0.6	1	6030	5961	0.999995	0	0.999013	-1.88343e-07			Y
calb	0.9	0.8	0.8	0	6030	5969	0.999996	0	0.999145	-2.1752e-07			Y
calb	0.9	0.8	0.8	1	6030	5969	0.999996	0	0.999145	-2.1752e-07			Y
calb	0.9	0.8	0.9	0	6030	5970	0.999996	0	0.999158	-2.20965e-07			Y
calb	0.9	0.8	0.9	1	6030	5970	0.999996	0	0.999158	-2.20965e-07			Y
calb	0.9	0.9	0.4	0	6030	5949	0.999995	0	0.998855	-1.61994e-07			Y
calb	0.9	0.9	0.4	1	6030	5948	0.999994	0	0.998841	-1.60125e-07			Y
calb	0.9	0.9	0.6	0	6030	5961	0.999995	0	0.999013	-1.88343e-07			Y
calb	0.9	0.9	0.6	1	6030	5961	0.999995	0	0.999013	-1.88343e-07			Y
calb	0.9	0.9	0.8	0	6030	5969	0.999996	0	0.999145	-2.1752e-07			Y
calb	0.9	0.9	0.8	1	6030	5969	0.999996	0	0.999145	-2.1752e-07			Y
calb	0.9	0.9	0.9	0	6030	5970	0.999996	0	0.999158	-2.20965e-07			Y
calb	0.9	0.9	0.9	1	6030	5970	0.999996	0	0.999158	-2.20965e-07			Y
calb	0.95	0.4	0.4	0	6030	5954	0.999994	0	0.998894	-1.67906e-07			Y
calb	0.95	0.4	0.4	1	6030	5961	0.999995	0	0.999013	-1.88343e-07			Y
calb	0.95	0.4	0.6	0	6030	5972	0.999995	0	0.999141	-2.16636e-07			Y
calb	0.95	0.4	0.6	1	6030	5973	0.999996	0	0.999172	-2.24792e-07			Y
calb	0.95	0.4	0.8	0	6030	5982	0.999997	0	0.999322	-2.74664e-07			Y
calb	0.95	0.4	0.8	1	6030	5981	0.999997	0	0.999304	-2.67498e-07			Y
calb	0.95	0.4	0.9	0	6030	5983	0.999997	0	0.999335	-2.80161e-07			Y
calb	0.95	0.4	0.9	1	6030	5982	0.999997	0	0.999317	-2.72711e-07			Y
calb	0.95	0.6	0.4	0	6030	5957	0.999995	0	0.99896	-1.78666e-07			Y
calb	0.95	0.6	0.4	1	6030	5961	0.999995	0	0.999013	-1.88343e-07			Y
calb	0.95	0.6	0.6	0	6030	5972	0.999995	0	0.999141	-2.16636e-07			Y
calb	0.95	0.6	0.6	1	6030	5973	0.999996	0	0.999172	-2.24792e-07			Y
calb	0.95	0.6	0.8	0	6030	5982	0.999997	0	0.999322	-2.74664e-07			Y
calb	0.95	0.6	0.8	1	6030	5981	0.999997	0	0.999304	-2.67498e-07			Y
calb	0.95	0.6	0.9	0	6030	5983	0.999997	0	0.999335	-2.80161e-07			Y
calb	0.95	0.6	0.9	1	6030	5982	0.999997	0	0.999317	-2.72711e-07			Y
calb	0.95	0.8	0.4	0	6030	5960	0.999995	0	0.999008	-1.87465e-07			Y
calb	0.95	0.8	0.4	1	6030	5961	0.999995	0	0.999013	-1.88343e-07			Y
calb	0.95	0.8	0.6	0	6030	5974	0.999996	0	0.999194	-2.30917e-07			Y
calb	0.95	0.8	0.6	1	6030	5973	0.999996	0	0.999172	-2.24792e-07			Y
calb	0.95	0.8	0.8	0	6030	5982	0.999997	0	0.999322	-2.74664e-07			Y
calb	0.95	0.8	0.8	1	6030	5981	0.999997	0	0.999304	-2.67498e-07			Y
calb	0.95	0.8	0.9	0	6030	5983	0.999997	0	0.999335	-2.80161e-07			Y
calb	0.95	0.8	0.9	1	6030	5982	0.999997	0	0.999317	-2.72711e-07			Y
calb	0.95	0.9	0.4	0	6030	5962	0.999995	0	0.999035	-1.92651e-07			Y
calb	0.95	0.9	0.4	1	6030	5961	0.999995	0	0.999013	-1.88343e-07			Y
calb	0.95	0.9	0.6	0	6030	5974	0.999996	0	0.999194	-2.30917e-07			Y
calb	0.95	0.9	0.6	1	6030	5973	0.999996	0	0.999172	-2.24792e-07			Y
calb	0.95	0.9	0.8	0	6030	5982	0.999997	0	0.999322	-2.74664e-07			Y
calb	0.95	0.9	0.8	1	6030	5981	0.999997	0	0.999304	-2.67498e-07			Y
calb	0.95	0.9	0.9	0	6030	5983	0.999997	0	0.999335	-2.80161e-07			Y
calb	0.95	0.9	0.9	1	6030	5982	0.999997	0	0.999317	-2.72711e-07			Y
calb	0.98	0.4	0.4	0	6030	5970	0.999996	0	0.999187	-2.28792e-07			Y
calb	0.98	0.4	0.4	1	6030	5976	0.999997	0	0.999271	-2.55418e-07			Y
calb	0.98	0.4	0.6	0	6030	5986	0.999997	0	0.999399	-3.0991e-07			Y
calb	0.98	0.4	0.6	1	6030	5987	0.999997	0	0.999417	-3.19565e-07			Y
calb	0.98	0.4	0.8	0	6030	5994	0.999998	0	0.999509	-3.80177e-07			Y
calb	0.98	0.4	0.8	1	6030	5994	0.999998	0	0.999514	-3.84007e-07			Y
calb	0.98	0.4	0.9	0	6030	5995	0.999998	0	0.999523	-3.90753e-07			Y
calb	0.98	0.4	0.9	1	6030	5995	0.999998	0	0.999528	-3.94802e-07		Y	Y	Y
calb	0.98	0.6	0.4	0	6030	5971	0.999997	0	0.9992	-2.32605e-07			Y
calb	0.98	0.6	0.4	1	6030	5976	0.999997	0	0.999271	-2.55418e-07			Y
calb	0.98	0.6	0.6	0	6030	5986	0.999997	0	0.999399	-3.0991e-07			Y
calb	0.98	0.6	0.6	1	6030	5987	0.999997	0	0.999417	-3.19565e-07			Y
calb	0.98	0.6	0.8	0	6030	5994	0.999998	0	0.999509	-3.80177e-07			Y
calb	0.98	0.6	0.8	1	6030	5994	0.999998	0	0.999514	-3.84007e-07			Y
calb	0.98	0.6	0.9	0	6030	5995	0.999998	0	0.999523	-3.90753e-07			Y
calb	0.98	0.6	0.9	1	6030	5995	0.999998	0	0.999528	-3.94802e-07		Y	Y	Y
calb	0.98	0.8	0.4	0	6030	5974	0.999997	0	0.99924	-2.44839e-07			Y
calb	0.98	0.8	0.4	1	6030	5976	0.999997	0	0.999271	-2.55418e-07			Y
calb	0.98	0.8	0.6	0	6030	5987	0.999997	0	0.999412	-3.16917e-07			Y
calb	0.98	0.8	0.6	1	6030	5987	0.999997	0	0.999417	-3.19565e-07			Y
calb	0.98	0.8	0.8	0	6030	5994	0.999998	0	0.999509	-3.80177e-07			Y
calb	0.98	0.8	0.8	1	6030	5994	0.999998	0	0.999514	-3.84007e-07			Y
calb	0.98	0.8	0.9	0	6030	5995	0.999998	0	0.999523	-3.90753e-07			Y
calb	0.98	0.8	0.9	1	6030	5995	0.999998	0	0.999528	-3.94802e-07		Y	Y	Y
calb	0.98	0.9	0.4	0	6030	5975	0.999997	0	0.999253	-2.49206e-07			Y
calb	0.98	0.9	0.4	1	6030	5976	0.999997	0	0.999271	-2.55418e-07			Y
calb	0.98	0.9	0.6	0	6030	5987	0.999997	0	0.999412	-3.16917e-07			Y
calb	0.98	0.9	0.6	1	6030	5987	0.999997	0	0.999417	-3.19565e-07			Y
calb	0.98	0.9	0.8	0	6030	5994	0.999998	0	0.999509	-3.80177e-07			Y
calb	0.98	0.9	0.8	1	6030	5994	0.999998	0	0.999514	-3.84007e-07			Y
calb	0.98	0.9	0.9	0	6030	5995	0.999998	0	0.999523	-3.90753e-07			Y
calb	0.98	0.9	0.9	1	6030	5995	0.999998	0	0.999528	-3.94802e-07		Y	Y	Y
drerio	0.8	0.4	0.4	0	32736	23560	0.999937	0.596587	0.975106	0.769103
drerio	0.8	0.4	0.4	1	32736	24896	0.99994	0.56815	0.97382	0.745076
drerio	0.8	0.4	0.6	0	32736	26308	0.999941	0.539657	0.971805	0.714002
drerio	0.8	0.4	0.6	1	32736	25923	0.999947	0.585579	0.973862	0.737833
drerio	0.8	0.4	0.8	0	32736	30660	0.999942	0.433314	0.96639	0.612352
drerio	0.8	0.4	0.8	1	32736	27949	0.999949	0.563172	0.972291	0.706392
drerio	0.8	0.4	0.9	0	32736	33551	0.999942	0.357488	0.963336	0.540084
drerio	0.8	0.4	0.9	1	32736	29893	0.999949	0.520327	0.97019	0.665861
drerio	0.8	0.6	0.4	0	32736	24753	0.999935	0.540038	0.972277	0.731822
drerio	0.8	0.6	0.4	1	32736	24896	0.99994	0.56815	0.97382	0.745076
drerio	0.8	0.6	0.6	0	32736	26308	0.999941	0.539657	0.971805	0.714002
drerio	0.8	0.6	0.6	1	32736	25923	0.999947	0.586105	0.973874	0.737916
drerio	0.8	0.6	0.8	0	32736	30660	0.999942	0.433407	0.966392	0.612367
drerio	0.8	0.6	0.8	1	32736	27949	0.999949	0.563172	0.972296	0.70646
drerio	0.8	0.6	0.9	0	32736	33551	0.999941	0.357204	0.963317	0.539898
drerio	0.8	0.6	0.9	1	32736	29893	0.999949	0.520344	0.970193	0.665899
drerio	0.8	0.8	0.4	0	32736	27110	0.999933	0.458602	0.967981	0.665781
drerio	0.8	0.8	0.4	1	32736	24896	0.99994	0.56815	0.97382	0.745076
drerio	0.8	0.8	0.6	0	32736	28194	0.999937	0.460872	0.968067	0.656293
drerio	0.8	0.8	0.6	1	32736	25923	0.999947	0.584953	0.973849	0.737739
drerio	0.8	0.8	0.8	0	32736	30660	0.999942	0.433371	0.966392	0.612363
drerio	0.8	0.8	0.8	1	32736	27949	0.999949	0.563166	0.972291	0.70639
drerio	0.8	0.8	0.9	0	32736	33551	0.999941	0.357201	0.963317	0.539897
drerio	0.8	0.8	0.9	1	32736	29893	0.999949	0.520344	0.970193	0.665899
drerio	0.8	0.9	0.4	0	32736	28775	0.999936	0.422506	0.965951	0.625645
drerio	0.8	0.9	0.4	1	32736	24917	0.99994	0.568564	0.973845	0.745191
drerio	0.8	0.9	0.6	0	32736	29730	0.999937	0.416319	0.965986	0.616127
drerio	0.8	0.9	0.6	1	32736	25943	0.999947	0.585729	0.973873	0.737842
drerio	0.8	0.9	0.8	0	32736	31578	0.999941	0.399741	0.964954	0.583917
drerio	0.8	0.9	0.8	1	32736	27958	0.999949	0.56299	0.972294	0.706388
drerio	0.8	0.9	0.9	0	32736	33551	0.999942	0.357576	0.963337	0.540075
drerio	0.8	0.9	0.9	1	32736	29893	0.999949	0.520347	0.970193	0.665901
drerio	0.85	0.4	0.4	0	32736	24290	0.99995	0.649437	0.977959	0.789935
drerio	0.85	0.4	0.4	1	32736	26639	0.999946	0.551577	0.973324	0.724201
drerio	0.85	0.4	0.6	0	32736	26968	0.999947	0.565605	0.973988	0.729893
drerio	0.85	0.4	0.6	1	32736	27647	0.99995	0.559016	0.973162	0.714572
drerio	0.85	0.4	0.8	0	32736	31267	0.999945	0.447809	0.967926	0.62238
drerio	0.85	0.4	0.8	1	32736	29612	0.999949	0.522041	0.971487	0.681097
drerio	0.85	0.4	0.9	0	32736	34091	0.999944	0.366467	0.964572	0.547265
drerio	0.85	0.4	0.9	1	32736	31400	0.999949	0.483153	0.969521	0.641248
drerio	0.85	0.6	0.4	0	32736	25432	0.999944	0.579619	0.974944	0.751429
drerio	0.85	0.6	0.4	1	32736	26639	0.999946	0.55167	0.973334	0.724301
drerio	0.85	0.6	0.6	0	32736	26968	0.999947	0.565261	0.973984	0.729858
drerio	0.85	0.6	0.6	1	32736	27647	0.99995	0.559086	0.973167	0.714624
drerio	0.85	0.6	0.8	0	32736	31267	0.999945	0.44783	0.967929	0.622416
drerio	0.85	0.6	0.8	1	32736	29612	0.999949	0.522041	0.971488	0.681099
drerio	0.85	0.6	0.9	0	32736	34091	0.999944	0.366364	0.964571	0.547201
drerio	0.85	0.6	0.9	1	32736	31400	0.999949	0.483153	0.969521	0.641248
drerio	0.85	0.8	0.4	0	32736	27762	0.99994	0.482866	0.970119	0.680443
drerio	0.85	0.8	0.4	1	32736	26639	0.999946	0.551576	0.973325	0.724215
drerio	0.85	0.8	0.6	0	32736	28849	0.999943	0.481885	0.970015	0.669564
drerio	0.85	0.8	0.6	1	32736	27647	0.99995	0.559025	0.973162	0.714574
drerio	0.85	0.8	0.8	0	32736	31267	0.999945	0.448045	0.967929	0.622401
drerio	0.85	0.8	0.8	1	32736	29612	0.999949	0.522034	0.971492	0.681147
drerio	0.85	0.8	0.9	0	32736	34091	0.999944	0.366577	0.964578	0.547307
drerio	0.85	0.8	0.9	1	32736	31400	0.999949	0.483153	0.969521	0.641248
drerio	0.85	0.9	0.4	0	32736	29389	0.99994	0.438836	0.967716	0.63728
drerio	0.85	0.9	0.4	1	32736	26644	0.999946	0.551691	0.973329	0.724228
drerio	0.85	0.9	0.6	0	32736	30343	0.999942	0.433325	0.96767	0.627054
drerio	0.85	0.9	0.6	1	32736	27653	0.99995	0.559006	0.973165	0.71458
drerio	0.85	0.9	0.8	0	32736	32164	0.999944	0.412334	0.966385	0.592895
drerio	0.85	0.9	0.8	1	32736	29616	0.999949	0.522003	0.97149	0.6811
drerio	0.85	0.9	0.9	0	32736	34091	0.999944	0.366577	0.964578	0.547307
drerio	0.85	0.9	0.9	1	32736	31400	0.999949	0.48316	0.969523	0.64127
drerio	0.9	0.4	0.4	0	32736	25031	0.999956	0.674358	0.979977	0.804186
drerio	0.9	0.4	0.4	1	32736	28618	0.999947	0.504491	0.97207	0.692034
drerio	0.9	0.4	0.6	0	32736	27639	0.999951	0.579508	0.975717	0.741838
drerio	0.9	0.4	0.6	1	32736	29549	0.999947	0.493144	0.971825	0.681615
drerio	0.9	0.4	0.8	0	32736	31878	0.999948	0.455866	0.969276	0.630369
drerio	0.9	0.4	0.8	1	32736	31376	0.999949	0.476093	0.970318	0.64801
drerio	0.9	0.4	0.9	0	32736	34616	0.999947	0.370679	0.965628	0.552378
drerio	0.9	0.4	0.9	1	32736	32986	0.999949	0.436442	0.96853	0.609507
drerio	0.9	0.6	0.4	0	32736	26148	0.99995	0.602319	0.976914	0.764993
drerio	0.9	0.6	0.4	1	32736	28618	0.999947	0.504322	0.972063	0.691944
drerio	0.9	0.6	0.6	0	32736	27639	0.999951	0.579508	0.975717	0.741838
drerio	0.9	0.6	0.6	1	32736	29549	0.999947	0.492769	0.971819	0.681553
drerio	0.9	0.6	0.8	0	32736	31878	0.999948	0.455887	0.969277	0.63038
drerio	0.9	0.6	0.8	1	32736	31376	0.999949	0.476126	0.97032	0.648026
drerio	0.9	0.6	0.9	0	32736	34616	0.999947	0.370679	0.965628	0.552378
drerio	0.9	0.6	0.9	1	32736	32986	0.999949	0.43643	0.968529	0.609501
drerio	0.9	0.8	0.4	0	32736	28466	0.999944	0.494622	0.971778	0.690615
drerio	0.9	0.8	0.4	1	32736	28618	0.999947	0.504333	0.972065	0.691981
drerio	0.9	0.8	0.6	0	32736	29520	0.999946	0.491201	0.971567	0.679285
drerio	0.9	0.8	0.6	1	32736	29549	0.999947	0.493178	0.971826	0.681605
drerio	0.9	0.8	0.8	0	32736	31878	0.999948	0.455896	0.969278	0.630384
drerio	0.9	0.8	0.8	1	32736	31376	0.999949	0.476102	0.970319	0.648014
drerio	0.9	0.8	0.9	0	32736	34616	0.999947	0.370679	0.965628	0.552378
drerio	0.9	0.8	0.9	1	32736	32986	0.999949	0.436442	0.96853	0.609507
drerio	0.9	0.9	0.4	0	32736	30047	0.999945	0.452556	0.969254	0.646225
drerio	0.9	0.9	0.4	1	32736	28618	0.999947	0.504342	0.972068	0.69201
drerio	0.9	0.9	0.6	0	32736	30968	0.999945	0.440302	0.96904	0.63494
drerio	0.9	0.9	0.6	1	32736	29549	0.999947	0.492654	0.97181	0.681476
drerio	0.9	0.9	0.8	0	32736	32754	0.999947	0.41855	0.967647	0.599904
drerio	0.9	0.9	0.8	1	32736	31376	0.999949	0.476156	0.970321	0.648032
drerio	0.9	0.9	0.9	0	32736	34616	0.999947	0.370679	0.965628	0.552378
drerio	0.9	0.9	0.9	1	32736	32986	0.999949	0.436442	0.96853	0.609507
drerio	0.95	0.4	0.4	0	32736	25912	0.999961	0.696103	0.981458	0.813836					Y
drerio	0.95	0.4	0.4	1	32736	30958	0.999951	0.470429	0.970509	0.650825
drerio	0.95	0.4	0.6	0	32736	28427	0.999957	0.602375	0.976935	0.748753
drerio	0.95	0.4	0.6	1	32736	31787	0.99995	0.45505	0.970161	0.639073
drerio	0.95	0.4	0.8	0	32736	32582	0.999952	0.465029	0.97019	0.633409
drerio	0.95	0.4	0.8	1	32736	33394	0.999951	0.429615	0.968726	0.605221
drerio	0.95	0.4	0.9	0	32736	35258	0.999949	0.378272	0.966399	0.553634
drerio	0.95	0.4	0.9	1	32736	34794	0.99995	0.393767	0.967169	0.569521
drerio	0.95	0.6	0.4	0	32736	27013	0.999955	0.620181	0.978349	0.773792
drerio	0.95	0.6	0.4	1	32736	30958	0.999951	0.470493	0.970517	0.650911
drerio	0.95	0.6	0.6	0	32736	28427	0.999957	0.602288	0.976929	0.748684
drerio	0.95	0.6	0.6	1	32736	31787	0.99995	0.455073	0.970165	0.639115
drerio	0.95	0.6	0.8	0	32736	32582	0.999952	0.465018	0.970188	0.633383
drerio	0.95	0.6	0.8	1	32736	33394	0.999951	0.429615	0.968726	0.605221
drerio	0.95	0.6	0.9	0	32736	35258	0.999949	0.378272	0.966399	0.553634
drerio	0.95	0.6	0.9	1	32736	34794	0.99995	0.393767	0.967169	0.569521
drerio	0.95	0.8	0.4	0	32736	29317	0.99995	0.51594	0.97305	0.696698
drerio	0.95	0.8	0.4	1	32736	30958	0.999951	0.470445	0.970512	0.650856
drerio	0.95	0.8	0.6	0	32736	30325	0.999951	0.509182	0.972677	0.684084
drerio	0.95	0.8	0.6	1	32736	31787	0.99995	0.455061	0.970164	0.639109
drerio	0.95	0.8	0.8	0	32736	32582	0.999952	0.465062	0.970194	0.633453
drerio	0.95	0.8	0.8	1	32736	33394	0.999951	0.429615	0.968726	0.605221
drerio	0.95	0.8	0.9	0	32736	35258	0.999949	0.378272	0.966399	0.553634
drerio	0.95	0.8	0.9	1	32736	34794	0.99995	0.393793	0.96717	0.569531
drerio	0.95	0.9	0.4	0	32736	30853	0.999949	0.46708	0.970401	0.651093
drerio	0.95	0.9	0.4	1	32736	30958	0.99995	0.469646	0.970511	0.650884
drerio	0.95	0.9	0.6	0	32736	31737	0.99995	0.456429	0.970089	0.638932
drerio	0.95	0.9	0.6	1	32736	31787	0.99995	0.45554	0.970167	0.639099
drerio	0.95	0.9	0.8	0	32736	33457	0.99995	0.426635	0.968522	0.602194
drerio	0.95	0.9	0.8	1	32736	33394	0.999951	0.429615	0.968726	0.605221
drerio	0.95	0.9	0.9	0	32736	35258	0.999949	0.378272	0.966399	0.553634
drerio	0.95	0.9	0.9	1	32736	34794	0.99995	0.393793	0.96717	0.569531
drerio	0.98	0.4	0.4	0	32736	27039	0.999967	0.717042	0.981993	0.812664		Y	Y	Y
drerio	0.98	0.4	0.4	1	32736	33510	0.999951	0.418135	0.968505	0.59843
drerio	0.98	0.4	0.6	0	32736	29467	0.999961	0.612242	0.977452	0.746664
drerio	0.98	0.4	0.6	1	32736	34144	0.999951	0.40927	0.968261	0.588489
drerio	0.98	0.4	0.8	0	32736	33507	0.999954	0.466383	0.97069	0.629327
drerio	0.98	0.4	0.8	1	32736	35459	0.999951	0.383232	0.967131	0.558822
drerio	0.98	0.4	0.9	0	32736	36077	0.999951	0.378516	0.966881	0.549275
drerio	0.98	0.4	0.9	1	32736	36569	0.99995	0.356258	0.965977	0.529769
drerio	0.98	0.6	0.4	0	32736	28123	0.999962	0.642815	0.979016	0.772901
drerio	0.98	0.6	0.4	1	32736	33510	0.999951	0.418493	0.96852	0.598595
drerio	0.98	0.6	0.6	0	32736	29467	0.999961	0.612309	0.977461	0.746785
drerio	0.98	0.6	0.6	1	32736	34144	0.999951	0.409293	0.968264	0.588524
drerio	0.98	0.6	0.8	0	32736	33507	0.999954	0.466394	0.970692	0.629353
drerio	0.98	0.6	0.8	1	32736	35459	0.999951	0.383232	0.967131	0.558822
drerio	0.98	0.6	0.9	0	32736	36077	0.999951	0.378516	0.966881	0.549275
drerio	0.98	0.6	0.9	1	32736	36569	0.99995	0.356258	0.965977	0.529769
drerio	0.98	0.8	0.4	0	32736	30370	0.999956	0.530829	0.973734	0.694472
drerio	0.98	0.8	0.4	1	32736	33510	0.999951	0.418113	0.968503	0.598419
drerio	0.98	0.8	0.6	0	32736	31329	0.999955	0.514645	0.973185	0.680431
drerio	0.98	0.8	0.6	1	32736	34144	0.999951	0.409296	0.968267	0.588572
drerio	0.98	0.8	0.8	0	32736	33507	0.999954	0.466383	0.97069	0.629327
drerio	0.98	0.8	0.8	1	32736	35459	0.999951	0.383232	0.967131	0.558822
drerio	0.98	0.8	0.9	0	32736	36077	0.999951	0.378516	0.966881	0.549275
drerio	0.98	0.8	0.9	1	32736	36569	0.99995	0.356258	0.965977	0.529769
drerio	0.98	0.9	0.4	0	32736	31847	0.999953	0.472308	0.971036	0.648267
drerio	0.98	0.9	0.4	1	32736	33510	0.999951	0.418493	0.96852	0.598595
drerio	0.98	0.9	0.6	0	32736	32701	0.999952	0.457877	0.970601	0.635009
drerio	0.98	0.9	0.6	1	32736	34144	0.999951	0.40932	0.96827	0.588608
drerio	0.98	0.9	0.8	0	32736	34359	0.999952	0.426115	0.968998	0.597676
drerio	0.98	0.9	0.8	1	32736	35459	0.999951	0.383232	0.967131	0.558822
drerio	0.98	0.9	0.9	0	32736	36077	0.999951	0.378516	0.966881	0.549275
drerio	0.98	0.9	0.9	1	32736	36569	0.99995	0.356258	0.965977	0.529769
ecoli	0.8	0.4	0.4	0	5281	4749	0.999899	0	0.99043	-7.19766e-09			Y		Y
ecoli	0.8	0.4	0.4	1	5281	4759	0.999903	0	0.990719	-7.29574e-09			Y
ecoli	0.8	0.4	0.6	0	5281	4768	0.999905	0	0.990913	-7.38797e-09			Y
ecoli	0.8	0.4	0.6	1	5281	4769	0.999905	0	0.990959	-7.39416e-09			Y
ecoli	0.8	0.4	0.8	0	5281	4790	0.999911	0	0.991441	-7.66044e-09			Y
ecoli	0.8	0.4	0.8	1	5281	4785	0.999911	0	0.991382	-7.60923e-09			Y
ecoli	0.8	0.4	0.9	0	5281	4805	0.999915	0	0.991819	-7.89467e-09			Y
ecoli	0.8	0.4	0.9	1	5281	4796	0.999913	0	0.991626	-7.7616e-09			Y
ecoli	0.8	0.6	0.4	0	5281	4754	0.9999	0	0.990548	-7.25322e-09			Y
ecoli	0.8	0.6	0.4	1	5281	4759	0.999903	0	0.990719	-7.29574e-09			Y
ecoli	0.8	0.6	0.6	0	5281	4768	0.999905	0	0.990913	-7.38797e-09			Y
ecoli	0.8	0.6	0.6	1	5281	4769	0.999905	0	0.990959	-7.39416e-09			Y
ecoli	0.8	0.6	0.8	0	5281	4790	0.999911	0	0.991441	-7.66044e-09			Y
ecoli	0.8	0.6	0.8	1	5281	4785	0.999911	0	0.991382	-7.60923e-09			Y
ecoli	0.8	0.6	0.9	0	5281	4805	0.999915	0	0.991819	-7.89467e-09			Y
ecoli	0.8	0.6	0.9	1	5281	4796	0.999913	0	0.991626	-7.7616e-09			Y
ecoli	0.8	0.8	0.4	0	5281	4761	0.999903	0	0.990738	-7.31977e-09			Y
ecoli	0.8	0.8	0.4	1	5281	4759	0.999903	0	0.990719	-7.29574e-09			Y
ecoli	0.8	0.8	0.6	0	5281	4771	0.999906	0	0.990996	-7.42945e-09			Y
ecoli	0.8	0.8	0.6	1	5281	4769	0.999905	0	0.990959	-7.39416e-09			Y
ecoli	0.8	0.8	0.8	0	5281	4790	0.999911	0	0.991441	-7.66044e-09			Y
ecoli	0.8	0.8	0.8	1	5281	4785	0.999911	0	0.991382	-7.60923e-09			Y
ecoli	0.8	0.8	0.9	0	5281	4805	0.999915	0	0.991819	-7.89467e-09			Y
ecoli	0.8	0.8	0.9	1	5281	4796	0.999913	0	0.991626	-7.7616e-09			Y
ecoli	0.8	0.9	0.4	0	5281	4776	0.999907	0	0.991088	-7.49264e-09			Y
ecoli	0.8	0.9	0.4	1	5281	4760	0.999903	0	0.990735	-7.30813e-09			Y
ecoli	0.8	0.9	0.6	0	5281	4784	0.999908	0	0.991276	-7.58469e-09			Y
ecoli	0.8	0.9	0.6	1	5281	4770	0.999905	0	0.990975	-7.40622e-09			Y
ecoli	0.8	0.9	0.8	0	5281	4796	0.999911	0	0.991553	-7.74118e-09			Y
ecoli	0.8	0.9	0.8	1	5281	4785	0.999911	0	0.991382	-7.60923e-09			Y
ecoli	0.8	0.9	0.9	0	5281	4805	0.999915	0	0.991819	-7.89467e-09			Y
ecoli	0.8	0.9	0.9	1	5281	4796	0.999913	0	0.991626	-7.7616e-09			Y
ecoli	0.85	0.4	0.4	0	5281	4767	0.999906	0	0.990942	-7.39808e-09			Y
ecoli	0.85	0.4	0.4	1	5281	4780	0.999908	0	0.991246	-7.55129e-09			Y
ecoli	0.85	0.4	0.6	0	5281	4785	0.99991	0	0.991365	-7.61065e-09			Y
ecoli	0.85	0.4	0.6	1	5281	4788	0.99991	0	0.991424	-7.64256e-09			Y
ecoli	0.85	0.4	0.8	0	5281	4807	0.999915	0	0.991861	-7.90589e-09			Y
ecoli	0.85	0.4	0.8	1	5281	4804	0.999915	0	0.991819	-7.8627e-09			Y
ecoli	0.85	0.4	0.9	0	5281	4819	0.999918	0	0.992153	-8.09863e-09			Y
ecoli	0.85	0.4	0.9	1	5281	4814	0.999918	0	0.992067	-8.02743e-09			Y
ecoli	0.85	0.6	0.4	0	5281	4772	0.999907	0	0.99106	-7.4597e-09			Y
ecoli	0.85	0.6	0.4	1	5281	4780	0.999908	0	0.991246	-7.55129e-09			Y
ecoli	0.85	0.6	0.6	0	5281	4785	0.99991	0	0.991365	-7.61065e-09			Y
ecoli	0.85	0.6	0.6	1	5281	4788	0.99991	0	0.991424	-7.64256e-09			Y
ecoli	0.85	0.6	0.8	0	5281	4807	0.999915	0	0.991861	-7.90589e-09			Y
ecoli	0.85	0.6	0.8	1	5281	4804	0.999915	0	0.991819	-7.8627e-09			Y
ecoli	0.85	0.6	0.9	0	5281	4819	0.999918	0	0.992153	-8.09863e-09			Y
ecoli	0.85	0.6	0.9	1	5281	4814	0.999918	0	0.992067	-8.02743e-09			Y
ecoli	0.85	0.8	0.4	0	5281	4777	0.999908	0	0.991176	-7.52194e-09			Y
ecoli	0.85	0.8	0.4	1	5281	4780	0.999908	0	0.991246	-7.55129e-09			Y
ecoli	0.85	0.8	0.6	0	5281	4787	0.999911	0	0.991422	-7.63079e-09			Y
ecoli	0.85	0.8	0.6	1	5281	4788	0.99991	0	0.991424	-7.64256e-09			Y
ecoli	0.85	0.8	0.8	0	5281	4807	0.999915	0	0.991861	-7.90589e-09			Y
ecoli	0.85	0.8	0.8	1	5281	4804	0.999915	0	0.991819	-7.8627e-09			Y
ecoli	0.85	0.8	0.9	0	5281	4819	0.999918	0	0.992153	-8.09863e-09			Y
ecoli	0.85	0.8	0.9	1	5281	4814	0.999918	0	0.992067	-8.02743e-09			Y
ecoli	0.85	0.9	0.4	0	5281	4790	0.999911	0	0.99146	-7.67745e-09			Y
ecoli	0.85	0.9	0.4	1	5281	4780	0.999908	0	0.991246	-7.55129e-09			Y
ecoli	0.85	0.9	0.6	0	5281	4798	0.999913	0	0.991645	-7.77188e-09			Y
ecoli	0.85	0.9	0.6	1	5281	4788	0.99991	0	0.991424	-7.64256e-09			Y
ecoli	0.85	0.9	0.8	0	5281	4811	0.999916	0	0.991937	-7.95919e-09			Y
ecoli	0.85	0.9	0.8	1	5281	4804	0.999915	0	0.991819	-7.8627e-09			Y
ecoli	0.85	0.9	0.9	0	5281	4819	0.999918	0	0.992153	-8.09863e-09			Y
ecoli	0.85	0.9	0.9	1	5281	4814	0.999918	0	0.992067	-8.02743e-09			Y
ecoli	0.9	0.4	0.4	0	5281	4792	0.999915	0	0.991665	-7.72417e-09			Y
ecoli	0.9	0.4	0.4	1	5281	4809	0.99992	0	0.99209	-7.98008e-09			Y
ecoli	0.9	0.4	0.6	0	5281	4808	0.99992	0	0.992071	-7.92874e-09			Y
ecoli	0.9	0.4	0.6	1	5281	4817	0.999921	0	0.992268	-8.08973e-09			Y
ecoli	0.9	0.4	0.8	0	5281	4820	0.999922	0	0.992304	-8.11745e-09			Y
ecoli	0.9	0.4	0.8	1	5281	4826	0.999924	0	0.99247	-8.23411e-09			Y
ecoli	0.9	0.4	0.9	0	5281	4832	0.999924	0	0.992571	-8.33243e-09			Y
ecoli	0.9	0.4	0.9	1	5281	4834	0.999925	0	0.992626	-8.36265e-09			Y
ecoli	0.9	0.6	0.4	0	5281	4795	0.999915	0	0.991741	-7.7618e-09			Y
ecoli	0.9	0.6	0.4	1	5281	4809	0.99992	0	0.99209	-7.98008e-09			Y
ecoli	0.9	0.6	0.6	0	5281	4808	0.99992	0	0.992071	-7.92874e-09			Y
ecoli	0.9	0.6	0.6	1	5281	4817	0.999921	0	0.992268	-8.08973e-09			Y
ecoli	0.9	0.6	0.8	0	5281	4820	0.999922	0	0.992304	-8.11745e-09			Y
ecoli	0.9	0.6	0.8	1	5281	4826	0.999924	0	0.99247	-8.23411e-09			Y
ecoli	0.9	0.6	0.9	0	5281	4832	0.999924	0	0.992571	-8.33243e-09			Y
ecoli	0.9	0.6	0.9	1	5281	4834	0.999925	0	0.992626	-8.36265e-09			Y
ecoli	0.9	0.8	0.4	0	5281	4800	0.999917	0	0.991857	-7.8337e-09			Y
ecoli	0.9	0.8	0.4	1	5281	4809	0.999919	0	0.992074	-7.9781e-09			Y
ecoli	0.9	0.8	0.6	0	5281	4809	0.999919	0	0.992076	-7.94907e-09			Y
ecoli	0.9	0.8	0.6	1	5281	4817	0.999921	0	0.992251	-8.09606e-09			Y
ecoli	0.9	0.8	0.8	0	5281	4820	0.999922	0	0.992304	-8.11745e-09			Y
ecoli	0.9	0.8	0.8	1	5281	4826	0.999924	0	0.99247	-8.23411e-09			Y
ecoli	0.9	0.8	0.9	0	5281	4832	0.999924	0	0.992571	-8.33243e-09			Y
ecoli	0.9	0.8	0.9	1	5281	4834	0.999925	0	0.992626	-8.36265e-09			Y
ecoli	0.9	0.9	0.4	0	5281	4809	0.999918	0	0.992013	-7.95915e-09			Y
ecoli	0.9	0.9	0.4	1	5281	4809	0.99992	0	0.99209	-7.98008e-09			Y
ecoli	0.9	0.9	0.6	0	5281	4818	0.99992	0	0.992226	-8.07955e-09			Y
ecoli	0.9	0.9	0.6	1	5281	4817	0.999921	0	0.992268	-8.08973e-09			Y
ecoli	0.9	0.9	0.8	0	5281	4825	0.999922	0	0.99239	-8.19343e-09			Y
ecoli	0.9	0.9	0.8	1	5281	4826	0.999924	0	0.99247	-8.23411e-09			Y
ecoli	0.9	0.9	0.9	0	5281	4832	0.999924	0	0.992571	-8.33243e-09			Y
ecoli	0.9	0.9	0.9	1	5281	4834	0.999925	0	0.992626	-8.36265e-09			Y
ecoli	0.95	0.4	0.4	0	5281	4860	0.99994	0	0.993533	-9.01342e-09			Y
ecoli	0.95	0.4	0.4	1	5281	4875	0.999941	0	0.993842	-9.32035e-09			Y
ecoli	0.95	0.4	0.6	0	5281	4873	0.99994	0	0.99376	-9.25734e-09			Y
ecoli	0.95	0.4	0.6	1	5281	4883	0.999942	0	0.993988	-9.49404e-09			Y
ecoli	0.95	0.4	0.8	0	5281	4880	0.999941	0	0.993886	-9.43176e-09			Y
ecoli	0.95	0.4	0.8	1	5281	4888	0.999943	0	0.994082	-9.63404e-09			Y
ecoli	0.95	0.4	0.9	0	5281	4886	0.999942	0	0.994004	-9.57311e-09			Y
ecoli	0.95	0.4	0.9	1	5281	4891	0.999943	0	0.994146	-9.71224e-09			Y
ecoli	0.95	0.6	0.4	0	5281	4864	0.999941	0	0.993625	-9.09857e-09			Y
ecoli	0.95	0.6	0.4	1	5281	4875	0.999941	0	0.993842	-9.32035e-09			Y
ecoli	0.95	0.6	0.6	0	5281	4873	0.999941	0	0.993775	-9.28008e-09			Y
ecoli	0.95	0.6	0.6	1	5281	4883	0.999942	0	0.994003	-9.51979e-09			Y
ecoli	0.95	0.6	0.8	0	5281	4880	0.999941	0	0.993886	-9.43176e-09			Y
ecoli	0.95	0.6	0.8	1	5281	4888	0.999943	0	0.994082	-9.63404e-09			Y
ecoli	0.95	0.6	0.9	0	5281	4886	0.999942	0	0.994004	-9.57311e-09			Y
ecoli	0.95	0.6	0.9	1	5281	4891	0.999943	0	0.994146	-9.71224e-09			Y
ecoli	0.95	0.8	0.4	0	5281	4866	0.99994	0	0.993641	-9.13063e-09			Y
ecoli	0.95	0.8	0.4	1	5281	4875	0.999941	0	0.993842	-9.32035e-09			Y
ecoli	0.95	0.8	0.6	0	5281	4873	0.99994	0	0.99376	-9.25734e-09			Y
ecoli	0.95	0.8	0.6	1	5281	4883	0.999942	0	0.994003	-9.51979e-09			Y
ecoli	0.95	0.8	0.8	0	5281	4880	0.999941	0	0.993886	-9.43176e-09			Y
ecoli	0.95	0.8	0.8	1	5281	4888	0.999943	0	0.994082	-9.63404e-09			Y
ecoli	0.95	0.8	0.9	0	5281	4886	0.999942	0	0.994004	-9.57311e-09			Y
ecoli	0.95	0.8	0.9	1	5281	4891	0.999943	0	0.994146	-9.71224e-09			Y
ecoli	0.95	0.9	0.4	0	5281	4872	0.99994	0	0.993753	-9.26007e-09			Y
ecoli	0.95	0.9	0.4	1	5281	4875	0.999939	0	0.993792	-9.27398e-09			Y
ecoli	0.95	0.9	0.6	0	5281	4878	0.999941	0	0.993861	-9.38836e-09			Y
ecoli	0.95	0.9	0.6	1	5281	4883	0.999942	0	0.993988	-9.49404e-09			Y
ecoli	0.95	0.9	0.8	0	5281	4883	0.999941	0	0.99394	-9.49905e-09			Y
ecoli	0.95	0.9	0.8	1	5281	4888	0.999943	0	0.994082	-9.63404e-09			Y
ecoli	0.95	0.9	0.9	0	5281	4886	0.999942	0	0.994004	-9.57311e-09			Y
ecoli	0.95	0.9	0.9	1	5281	4891	0.999943	0	0.994146	-9.71224e-09			Y
ecoli	0.98	0.4	0.4	0	5281	4935	0.999957	0	0.995267	-1.12326e-08			Y
ecoli	0.98	0.4	0.4	1	5281	4948	0.999959	0	0.995525	-1.17884e-08			Y
ecoli	0.98	0.4	0.6	0	5281	4948	0.999959	0	0.995526	-1.18022e-08			Y
ecoli	0.98	0.4	0.6	1	5281	4955	0.99996	0	0.995663	-1.21079e-08			Y
ecoli	0.98	0.4	0.8	0	5281	4955	0.99996	0	0.995657	-1.21047e-08			Y
ecoli	0.98	0.4	0.8	1	5281	4959	0.99996	0	0.995727	-1.22679e-08			Y
ecoli	0.98	0.4	0.9	0	5281	4958	0.99996	0	0.995711	-1.22276e-08			Y
ecoli	0.98	0.4	0.9	1	5281	4960	0.999961	0	0.995743	-1.23095e-08		Y	Y	Y
ecoli	0.98	0.6	0.4	0	5281	4937	0.999957	0	0.995298	-1.12998e-08			Y
ecoli	0.98	0.6	0.4	1	5281	4948	0.999959	0	0.995525	-1.17884e-08			Y
ecoli	0.98	0.6	0.6	0	5281	4948	0.999959	0	0.995526	-1.18022e-08			Y
ecoli	0.98	0.6	0.6	1	5281	4955	0.99996	0	0.995663	-1.21079e-08			Y
ecoli	0.98	0.6	0.8	0	5281	4955	0.99996	0	0.995657	-1.21047e-08			Y
ecoli	0.98	0.6	0.8	1	5281	4959	0.99996	0	0.995727	-1.22679e-08			Y
ecoli	0.98	0.6	0.9	0	5281	4958	0.99996	0	0.995711	-1.22276e-08			Y
ecoli	0.98	0.6	0.9	1	5281	4960	0.999961	0	0.995743	-1.23095e-08		Y	Y	Y
ecoli	0.98	0.8	0.4	0	5281	4939	0.999958	0	0.995345	-1.14067e-08			Y
ecoli	0.98	0.8	0.4	1	5281	4948	0.999959	0	0.995525	-1.17884e-08			Y
ecoli	0.98	0.8	0.6	0	5281	4948	0.999959	0	0.995526	-1.18022e-08			Y
ecoli	0.98	0.8	0.6	1	5281	4955	0.99996	0	0.995653	-1.20919e-08			Y
ecoli	0.98	0.8	0.8	0	5281	4955	0.99996	0	0.995657	-1.21047e-08			Y
ecoli	0.98	0.8	0.8	1	5281	4959	0.99996	0	0.995727	-1.22679e-08			Y
ecoli	0.98	0.8	0.9	0	5281	4958	0.99996	0	0.995711	-1.22276e-08			Y
ecoli	0.98	0.8	0.9	1	5281	4960	0.999961	0	0.995743	-1.23095e-08		Y	Y	Y
ecoli	0.98	0.9	0.4	0	5281	4943	0.999958	0	0.995415	-1.15482e-08			Y
ecoli	0.98	0.9	0.4	1	5281	4948	0.999959	0	0.995525	-1.17884e-08			Y
ecoli	0.98	0.9	0.6	0	5281	4952	0.99996	0	0.995606	-1.19729e-08			Y
ecoli	0.98	0.9	0.6	1	5281	4955	0.99996	0	0.995653	-1.20919e-08			Y
ecoli	0.98	0.9	0.8	0	5281	4957	0.99996	0	0.995695	-1.21878e-08			Y
ecoli	0.98	0.9	0.8	1	5281	4959	0.99996	0	0.995727	-1.22679e-08			Y
ecoli	0.98	0.9	0.9	0	5281	4958	0.99996	0	0.995711	-1.22276e-08			Y
ecoli	0.98	0.9	0.9	1	5281	4960	0.999961	0	0.995743	-1.23095e-08		Y	Y	Y
hlucen	0.8	0.4	0.4	0	3787	3663	0.999962	0	0.997943	-4.4937e-08			Y		Y
hlucen	0.8	0.4	0.4	1	3787	3669	0.999963	0	0.998094	-4.85854e-08			Y
hlucen	0.8	0.4	0.6	0	3787	3667	0.999964	0	0.998066	-4.77631e-08			Y
hlucen	0.8	0.4	0.6	1	3787	3671	0.999964	0	0.998172	-5.0536e-08			Y
hlucen	0.8	0.4	0.8	0	3787	3671	0.999964	0	0.998157	-5.02662e-08			Y
hlucen	0.8	0.4	0.8	1	3787	3671	0.999964	0	0.998172	-5.0536e-08			Y
hlucen	0.8	0.4	0.9	0	3787	3673	0.999964	0	0.998203	-5.16134e-08			Y
hlucen	0.8	0.4	0.9	1	3787	3673	0.999965	0	0.998217	-5.19009e-08			Y
hlucen	0.8	0.6	0.4	0	3787	3664	0.999962	0	0.997966	-4.54724e-08			Y
hlucen	0.8	0.6	0.4	1	3787	3669	0.999963	0	0.998094	-4.85854e-08			Y
hlucen	0.8	0.6	0.6	0	3787	3667	0.999964	0	0.998066	-4.77631e-08			Y
hlucen	0.8	0.6	0.6	1	3787	3671	0.999964	0	0.998172	-5.0536e-08			Y
hlucen	0.8	0.6	0.8	0	3787	3671	0.999964	0	0.998157	-5.02662e-08			Y
hlucen	0.8	0.6	0.8	1	3787	3671	0.999964	0	0.998172	-5.0536e-08			Y
hlucen	0.8	0.6	0.9	0	3787	3673	0.999964	0	0.998203	-5.16134e-08			Y
hlucen	0.8	0.6	0.9	1	3787	3673	0.999965	0	0.998217	-5.19009e-08			Y
hlucen	0.8	0.8	0.4	0	3787	3665	0.999962	0	0.997989	-4.60202e-08			Y
hlucen	0.8	0.8	0.4	1	3787	3669	0.999963	0	0.998094	-4.85854e-08			Y
hlucen	0.8	0.8	0.6	0	3787	3667	0.999964	0	0.998066	-4.77631e-08			Y
hlucen	0.8	0.8	0.6	1	3787	3671	0.999964	0	0.998172	-5.0536e-08			Y
hlucen	0.8	0.8	0.8	0	3787	3671	0.999964	0	0.998157	-5.02662e-08			Y
hlucen	0.8	0.8	0.8	1	3787	3671	0.999964	0	0.998172	-5.0536e-08			Y
hlucen	0.8	0.8	0.9	0	3787	3673	0.999964	0	0.998203	-5.16134e-08			Y
hlucen	0.8	0.8	0.9	1	3787	3673	0.999965	0	0.998217	-5.19009e-08			Y
hlucen	0.8	0.9	0.4	0	3787	3669	0.999963	0	0.998079	-4.83411e-08			Y
hlucen	0.8	0.9	0.4	1	3787	3669	0.999963	0	0.998094	-4.85854e-08			Y
hlucen	0.8	0.9	0.6	0	3787	3671	0.999964	0	0.998157	-5.02662e-08			Y
hlucen	0.8	0.9	0.6	1	3787	3671	0.999964	0	0.998172	-5.0536e-08			Y
hlucen	0.8	0.9	0.8	0	3787	3671	0.999964	0	0.998157	-5.02662e-08			Y
hlucen	0.8	0.9	0.8	1	3787	3671	0.999964	0	0.998172	-5.0536e-08			Y
hlucen	0.8	0.9	0.9	0	3787	3673	0.999964	0	0.998203	-5.16134e-08			Y
hlucen	0.8	0.9	0.9	1	3787	3673	0.999965	0	0.998217	-5.19009e-08			Y
hlucen	0.85	0.4	0.4	0	3787	3686	0.999966	0	0.998497	-6.21655e-08			Y
hlucen	0.85	0.4	0.4	1	3787	3689	0.999967	0	0.998565	-6.52563e-08			Y
hlucen	0.85	0.4	0.6	0	3787	3689	0.999967	0	0.998597	-6.65144e-08			Y
hlucen	0.85	0.4	0.6	1	3787	3691	0.999968	0	0.998643	-6.88377e-08			Y
hlucen	0.85	0.4	0.8	0	3787	3690	0.999967	0	0.99862	-6.76571e-08			Y
hlucen	0.85	0.4	0.8	1	3787	3691	0.999968	0	0.998643	-6.88377e-08			Y
hlucen	0.85	0.4	0.9	0	3787	3691	0.999968	0	0.998643	-6.88377e-08			Y
hlucen	0.85	0.4	0.9	1	3787	3691	0.999968	0	0.998643	-6.88377e-08			Y
hlucen	0.85	0.6	0.4	0	3787	3686	0.999966	0	0.998497	-6.21655e-08			Y
hlucen	0.85	0.6	0.4	1	3787	3689	0.999967	0	0.998565	-6.52563e-08			Y
hlucen	0.85	0.6	0.6	0	3787	3689	0.999967	0	0.998597	-6.65144e-08			Y
hlucen	0.85	0.6	0.6	1	3787	3691	0.999968	0	0.998643	-6.88377e-08			Y
hlucen	0.85	0.6	0.8	0	3787	3690	0.999967	0	0.99862	-6.76571e-08			Y
hlucen	0.85	0.6	0.8	1	3787	3691	0.999968	0	0.998643	-6.88377e-08			Y
hlucen	0.85	0.6	0.9	0	3787	3691	0.999968	0	0.998643	-6.88377e-08			Y
hlucen	0.85	0.6	0.9	1	3787	3691	0.999968	0	0.998643	-6.88377e-08			Y
hlucen	0.85	0.8	0.4	0	3787	3687	0.999966	0	0.99852	-6.31644e-08			Y
hlucen	0.85	0.8	0.4	1	3787	3689	0.999967	0	0.998565	-6.52563e-08			Y
hlucen	0.85	0.8	0.6	0	3787	3689	0.999967	0	0.998597	-6.65144e-08			Y
hlucen	0.85	0.8	0.6	1	3787	3691	0.999968	0	0.998643	-6.88377e-08			Y
hlucen	0.85	0.8	0.8	0	3787	3690	0.999967	0	0.99862	-6.76571e-08			Y
hlucen	0.85	0.8	0.8	1	3787	3691	0.999968	0	0.998643	-6.88377e-08			Y
hlucen	0.85	0.8	0.9	0	3787	3691	0.999968	0	0.998643	-6.88377e-08			Y
hlucen	0.85	0.8	0.9	1	3787	3691	0.999968	0	0.998643	-6.88377e-08			Y
hlucen	0.85	0.9	0.4	0	3787	3688	0.999966	0	0.998542	-6.41938e-08			Y
hlucen	0.85	0.9	0.4	1	3787	3689	0.999967	0	0.998565	-6.52563e-08			Y
hlucen	0.85	0.9	0.6	0	3787	3690	0.999967	0	0.99862	-6.76571e-08			Y
hlucen	0.85	0.9	0.6	1	3787	3691	0.999968	0	0.998643	-6.88377e-08			Y
hlucen	0.85	0.9	0.8	0	3787	3690	0.999967	0	0.99862	-6.76571e-08			Y
hlucen	0.85	0.9	0.8	1	3787	3691	0.999968	0	0.998643	-6.88377e-08			Y
hlucen	0.85	0.9	0.9	0	3787	3691	0.999968	0	0.998643	-6.88377e-08			Y
hlucen	0.85	0.9	0.9	1	3787	3691	0.999968	0	0.998643	-6.88377e-08			Y
hlucen	0.9	0.4	0.4	0	3787	3695	0.999968	0	0.998728	-7.36989e-08			Y
hlucen	0.9	0.4	0.4	1	3787	3696	0.999968	0	0.998751	-7.50922e-08			Y
hlucen	0.9	0.4	0.6	0	3787	3698	0.999969	0	0.998819	-7.9208e-08			Y
hlucen	0.9	0.4	0.6	1	3787	3698	0.999969	0	0.998819	-7.9208e-08			Y
hlucen	0.9	0.4	0.8	0	3787	3698	0.999969	0	0.998819	-7.9208e-08			Y
hlucen	0.9	0.4	0.8	1	3787	3698	0.999969	0	0.998819	-7.9208e-08			Y
hlucen	0.9	0.4	0.9	0	3787	3698	0.999969	0	0.998819	-7.9208e-08			Y
hlucen	0.9	0.4	0.9	1	3787	3698	0.999969	0	0.998819	-7.9208e-08			Y
hlucen	0.9	0.6	0.4	0	3787	3695	0.999968	0	0.998728	-7.36989e-08			Y
hlucen	0.9	0.6	0.4	1	3787	3696	0.999968	0	0.998751	-7.50922e-08			Y
hlucen	0.9	0.6	0.6	0	3787	3698	0.999969	0	0.998819	-7.9208e-08			Y
hlucen	0.9	0.6	0.6	1	3787	3698	0.999969	0	0.998819	-7.9208e-08			Y
hlucen	0.9	0.6	0.8	0	3787	3698	0.999969	0	0.998819	-7.9208e-08			Y
hlucen	0.9	0.6	0.8	1	3787	3698	0.999969	0	0.998819	-7.9208e-08			Y
hlucen	0.9	0.6	0.9	0	3787	3698	0.999969	0	0.998819	-7.9208e-08			Y
hlucen	0.9	0.6	0.9	1	3787	3698	0.999969	0	0.998819	-7.9208e-08			Y
hlucen	0.9	0.8	0.4	0	3787	3696	0.999968	0	0.998751	-7.50922e-08			Y
hlucen	0.9	0.8	0.4	1	3787	3696	0.999968	0	0.998751	-7.50922e-08			Y
hlucen	0.9	0.8	0.6	0	3787	3698	0.999969	0	0.998819	-7.9208e-08			Y
hlucen	0.9	0.8	0.6	1	3787	3698	0.999969	0	0.998819	-7.9208e-08			Y
hlucen	0.9	0.8	0.8	0	3787	3698	0.999969	0	0.998819	-7.9208e-08			Y
hlucen	0.9	0.8	0.8	1	3787	3698	0.999969	0	0.998819	-7.9208e-08			Y
hlucen	0.9	0.8	0.9	0	3787	3698	0.999969	0	0.998819	-7.9208e-08			Y
hlucen	0.9	0.8	0.9	1	3787	3698	0.999969	0	0.998819	-7.9208e-08			Y
hlucen	0.9	0.9	0.4	0	3787	3696	0.999968	0	0.998751	-7.50922e-08			Y
hlucen	0.9	0.9	0.4	1	3787	3696	0.999968	0	0.998751	-7.50922e-08			Y
hlucen	0.9	0.9	0.6	0	3787	3698	0.999969	0	0.998819	-7.9208e-08			Y
hlucen	0.9	0.9	0.6	1	3787	3698	0.999969	0	0.998819	-7.9208e-08			Y
hlucen	0.9	0.9	0.8	0	3787	3698	0.999969	0	0.998819	-7.9208e-08			Y
hlucen	0.9	0.9	0.8	1	3787	3698	0.999969	0	0.998819	-7.9208e-08			Y
hlucen	0.9	0.9	0.9	0	3787	3698	0.999969	0	0.998819	-7.9208e-08			Y
hlucen	0.9	0.9	0.9	1	3787	3698	0.999969	0	0.998819	-7.9208e-08			Y
hlucen	0.95	0.4	0.4	0	3787	3698	0.999968	0	0.998796	-7.80336e-08			Y
hlucen	0.95	0.4	0.4	1	3787	3698	0.999968	0	0.998796	-7.80336e-08			Y
hlucen	0.95	0.4	0.6	0	3787	3700	0.999969	0	0.998864	-8.24897e-08			Y
hlucen	0.95	0.4	0.6	1	3787	3700	0.999969	0	0.998864	-8.24897e-08			Y
hlucen	0.95	0.4	0.8	0	3787	3700	0.999969	0	0.998864	-8.24897e-08			Y
hlucen	0.95	0.4	0.8	1	3787	3700	0.999969	0	0.998864	-8.24897e-08			Y
hlucen	0.95	0.4	0.9	0	3787	3700	0.999969	0	0.998864	-8.24897e-08			Y
hlucen	0.95	0.4	0.9	1	3787	3700	0.999969	0	0.998864	-8.24897e-08			Y
hlucen	0.95	0.6	0.4	0	3787	3698	0.999968	0	0.998796	-7.80336e-08			Y
hlucen	0.95	0.6	0.4	1	3787	3698	0.999968	0	0.998796	-7.80336e-08			Y
hlucen	0.95	0.6	0.6	0	3787	3700	0.999969	0	0.998864	-8.24897e-08			Y
hlucen	0.95	0.6	0.6	1	3787	3700	0.999969	0	0.998864	-8.24897e-08			Y
hlucen	0.95	0.6	0.8	0	3787	3700	0.999969	0	0.998864	-8.24897e-08			Y
hlucen	0.95	0.6	0.8	1	3787	3700	0.999969	0	0.998864	-8.24897e-08			Y
hlucen	0.95	0.6	0.9	0	3787	3700	0.999969	0	0.998864	-8.24897e-08			Y
hlucen	0.95	0.6	0.9	1	3787	3700	0.999969	0	0.998864	-8.24897e-08			Y
hlucen	0.95	0.8	0.4	0	3787	3698	0.999968	0	0.998796	-7.80336e-08			Y
hlucen	0.95	0.8	0.4	1	3787	3698	0.999968	0	0.998796	-7.80336e-08			Y
hlucen	0.95	0.8	0.6	0	3787	3700	0.999969	0	0.998864	-8.24897e-08			Y
hlucen	0.95	0.8	0.6	1	3787	3700	0.999969	0	0.998864	-8.24897e-08			Y
hlucen	0.95	0.8	0.8	0	3787	3700	0.999969	0	0.998864	-8.24897e-08			Y
hlucen	0.95	0.8	0.8	1	3787	3700	0.999969	0	0.998864	-8.24897e-08			Y
hlucen	0.95	0.8	0.9	0	3787	3700	0.999969	0	0.998864	-8.24897e-08			Y
hlucen	0.95	0.8	0.9	1	3787	3700	0.999969	0	0.998864	-8.24897e-08			Y
hlucen	0.95	0.9	0.4	0	3787	3698	0.999968	0	0.998796	-7.80336e-08			Y
hlucen	0.95	0.9	0.4	1	3787	3698	0.999968	0	0.998796	-7.80336e-08			Y
hlucen	0.95	0.9	0.6	0	3787	3700	0.999969	0	0.998864	-8.24897e-08			Y
hlucen	0.95	0.9	0.6	1	3787	3700	0.999969	0	0.998864	-8.24897e-08			Y
hlucen	0.95	0.9	0.8	0	3787	3700	0.999969	0	0.998864	-8.24897e-08			Y
hlucen	0.95	0.9	0.8	1	3787	3700	0.999969	0	0.998864	-8.24897e-08			Y
hlucen	0.95	0.9	0.9	0	3787	3700	0.999969	0	0.998864	-8.24897e-08			Y
hlucen	0.95	0.9	0.9	1	3787	3700	0.999969	0	0.998864	-8.24897e-08			Y
hlucen	0.98	0.4	0.4	0	3787	3704	0.999987	0	0.999194	-1.15859e-07			Y
hlucen	0.98	0.4	0.4	1	3787	3704	0.999987	0	0.999194	-1.15859e-07			Y
hlucen	0.98	0.4	0.6	0	3787	3706	0.999987	0	0.999247	-1.2411e-07		Y	Y	Y
hlucen	0.98	0.4	0.6	1	3787	3706	0.999987	0	0.999247	-1.2411e-07		Y	Y	Y
hlucen	0.98	0.4	0.8	0	3787	3706	0.999987	0	0.999247	-1.2411e-07		Y	Y	Y
hlucen	0.98	0.4	0.8	1	3787	3706	0.999987	0	0.999247	-1.2411e-07		Y	Y	Y
hlucen	0.98	0.4	0.9	0	3787	3706	0.999987	0	0.999247	-1.2411e-07		Y	Y	Y
hlucen	0.98	0.4	0.9	1	3787	3706	0.999987	0	0.999247	-1.2411e-07		Y	Y	Y
hlucen	0.98	0.6	0.4	0	3787	3704	0.999987	0	0.999194	-1.15859e-07			Y
hlucen	0.98	0.6	0.4	1	3787	3704	0.999987	0	0.999194	-1.15859e-07			Y
hlucen	0.98	0.6	0.6	0	3787	3706	0.999987	0	0.999247	-1.2411e-07		Y	Y	Y
hlucen	0.98	0.6	0.6	1	3787	3706	0.999987	0	0.999247	-1.2411e-07		Y	Y	Y
hlucen	0.98	0.6	0.8	0	3787	3706	0.999987	0	0.999247	-1.2411e-07		Y	Y	Y
hlucen	0.98	0.6	0.8	1	3787	3706	0.999987	0	0.999247	-1.2411e-07		Y	Y	Y
hlucen	0.98	0.6	0.9	0	3787	3706	0.999987	0	0.999247	-1.2411e-07		Y	Y	Y
hlucen	0.98	0.6	0.9	1	3787	3706	0.999987	0	0.999247	-1.2411e-07		Y	Y	Y
hlucen	0.98	0.8	0.4	0	3787	3704	0.999987	0	0.999194	-1.15859e-07			Y
hlucen	0.98	0.8	0.4	1	3787	3704	0.999987	0	0.999194	-1.15859e-07			Y
hlucen	0.98	0.8	0.6	0	3787	3706	0.999987	0	0.999247	-1.2411e-07		Y	Y	Y
hlucen	0.98	0.8	0.6	1	3787	3706	0.999987	0	0.999247	-1.2411e-07		Y	Y	Y
hlucen	0.98	0.8	0.8	0	3787	3706	0.999987	0	0.999247	-1.2411e-07		Y	Y	Y
hlucen	0.98	0.8	0.8	1	3787	3706	0.999987	0	0.999247	-1.2411e-07		Y	Y	Y
hlucen	0.98	0.8	0.9	0	3787	3706	0.999987	0	0.999247	-1.2411e-07		Y	Y	Y
hlucen	0.98	0.8	0.9	1	3787	3706	0.999987	0	0.999247	-1.2411e-07		Y	Y	Y
hlucen	0.98	0.9	0.4	0	3787	3704	0.999987	0	0.999194	-1.15859e-07			Y
hlucen	0.98	0.9	0.4	1	3787	3704	0.999987	0	0.999194	-1.15859e-07			Y
hlucen	0.98	0.9	0.6	0	3787	3706	0.999987	0	0.999247	-1.2411e-07		Y	Y	Y
hlucen	0.98	0.9	0.6	1	3787	3706	0.999987	0	0.999247	-1.2411e-07		Y	Y	Y
hlucen	0.98	0.9	0.8	0	3787	3706	0.999987	0	0.999247	-1.2411e-07		Y	Y	Y
hlucen	0.98	0.9	0.8	1	3787	3706	0.999987	0	0.999247	-1.2411e-07		Y	Y	Y
hlucen	0.98	0.9	0.9	0	3787	3706	0.999987	0	0.999247	-1.2411e-07		Y	Y	Y
hlucen	0.98	0.9	0.9	1	3787	3706	0.999987	0	0.999247	-1.2411e-07		Y	Y	Y
human	0.8	0.4	0.4	0	23326	21653	0.999917	0.728701	0.97774	0.916416
human	0.8	0.4	0.4	1	23326	24068	0.999919	0.701514	0.972056	0.891352
human	0.8	0.4	0.6	0	23326	30937	0.999904	0.613853	0.959815	0.833175
human	0.8	0.4	0.6	1	23326	28073	0.999915	0.670974	0.965806	0.862216
human	0.8	0.4	0.8	0	23326	46156	0.999891	0.469911	0.938677	0.709356
human	0.8	0.4	0.8	1	23326	36357	0.999907	0.599076	0.953271	0.79704
human	0.8	0.4	0.9	0	23326	58398	0.999884	0.373982	0.925873	0.616036
human	0.8	0.4	0.9	1	23326	45339	0.999898	0.515617	0.941536	0.726555
human	0.8	0.6	0.4	0	23326	24451	0.999912	0.679497	0.970542	0.885135
human	0.8	0.6	0.4	1	23326	24068	0.999919	0.701514	0.972054	0.891341
human	0.8	0.6	0.6	0	23326	30937	0.999904	0.613853	0.959815	0.833175
human	0.8	0.6	0.6	1	23326	28073	0.999915	0.670978	0.965804	0.862208
human	0.8	0.6	0.8	0	23326	46156	0.999891	0.46991	0.938677	0.709355
human	0.8	0.6	0.8	1	23326	36357	0.999907	0.599074	0.95327	0.797039
human	0.8	0.6	0.9	0	23326	58398	0.999884	0.373982	0.925873	0.616037
human	0.8	0.6	0.9	1	23326	45339	0.999898	0.51562	0.941539	0.726571
human	0.8	0.8	0.4	0	23326	31177	0.999901	0.586225	0.957842	0.823323
human	0.8	0.8	0.4	1	23326	24068	0.999919	0.701506	0.972055	0.891346
human	0.8	0.8	0.6	0	23326	35411	0.999897	0.552132	0.952031	0.791578
human	0.8	0.8	0.6	1	23326	28073	0.999915	0.670841	0.965799	0.862183
human	0.8	0.8	0.8	0	23326	46156	0.999891	0.469911	0.938677	0.709356
human	0.8	0.8	0.8	1	23326	36357	0.999907	0.599077	0.953271	0.797042
human	0.8	0.8	0.9	0	23326	58398	0.999884	0.373984	0.925873	0.616039
human	0.8	0.8	0.9	1	23326	45339	0.999898	0.515614	0.941535	0.726553
human	0.8	0.9	0.4	0	23326	37605	0.999894	0.521148	0.948364	0.770933
human	0.8	0.9	0.4	1	23326	24083	0.999919	0.701428	0.972036	0.891263
human	0.8	0.9	0.6	0	23326	40944	0.999892	0.495719	0.944065	0.744741
human	0.8	0.9	0.6	1	23326	28086	0.999915	0.671297	0.965816	0.862231
human	0.8	0.9	0.8	0	23326	48925	0.999889	0.441852	0.935179	0.685604
human	0.8	0.9	0.8	1	23326	36398	0.999907	0.598925	0.953234	0.796835
human	0.8	0.9	0.9	0	23326	58398	0.999884	0.373984	0.925873	0.616038
human	0.8	0.9	0.9	1	23326	45339	0.999898	0.515614	0.941535	0.726553
human	0.85	0.4	0.4	0	23326	21995	0.999922	0.741584	0.978715	0.919668
human	0.85	0.4	0.4	1	23326	27645	0.99991	0.642884	0.965685	0.860963
human	0.85	0.4	0.6	0	23326	31286	0.999906	0.619239	0.960468	0.835194
human	0.85	0.4	0.6	1	23326	31469	0.999906	0.611491	0.960063	0.832754
human	0.85	0.4	0.8	0	23326	46599	0.999892	0.471324	0.939032	0.709911
human	0.85	0.4	0.8	1	23326	39754	0.999899	0.545921	0.948577	0.769055
human	0.85	0.4	0.9	0	23326	58891	0.999884	0.373695	0.926046	0.615556
human	0.85	0.4	0.9	1	23326	48419	0.999892	0.470968	0.937908	0.701622
human	0.85	0.6	0.4	0	23326	24787	0.999916	0.690596	0.971411	0.887989
human	0.85	0.6	0.4	1	23326	27645	0.99991	0.642884	0.965685	0.860963
human	0.85	0.6	0.6	0	23326	31286	0.999906	0.619239	0.960468	0.835194
human	0.85	0.6	0.6	1	23326	31469	0.999906	0.611561	0.96007	0.832785
human	0.85	0.6	0.8	0	23326	46599	0.999892	0.471318	0.93903	0.709904
human	0.85	0.6	0.8	1	23326	39754	0.999899	0.54587	0.948567	0.76901
human	0.85	0.6	0.9	0	23326	58891	0.999884	0.373696	0.926046	0.615557
human	0.85	0.6	0.9	1	23326	48419	0.999892	0.470968	0.937908	0.701622
human	0.85	0.8	0.4	0	23326	31598	0.999903	0.591259	0.958452	0.825055
human	0.85	0.8	0.4	1	23326	27645	0.99991	0.642894	0.965688	0.860973
human	0.85	0.8	0.6	0	23326	35839	0.999899	0.557976	0.95257	0.792943
human	0.85	0.8	0.6	1	23326	31469	0.999906	0.611547	0.960069	0.832782
human	0.85	0.8	0.8	0	23326	46599	0.999892	0.471322	0.939031	0.709907
human	0.85	0.8	0.8	1	23326	39754	0.999899	0.54587	0.948567	0.76901
human	0.85	0.8	0.9	0	23326	58891	0.999884	0.373696	0.926046	0.615557
human	0.85	0.8	0.9	1	23326	48419	0.999892	0.470968	0.937908	0.701622
human	0.85	0.9	0.4	0	23326	38079	0.999896	0.526089	0.948862	0.77208
human	0.85	0.9	0.4	1	23326	27650	0.99991	0.642835	0.96568	0.860933
human	0.85	0.9	0.6	0	23326	41428	0.999894	0.499244	0.944526	0.745683
human	0.85	0.9	0.6	1	23326	31473	0.999906	0.611524	0.960061	0.832734
human	0.85	0.9	0.8	0	23326	49401	0.99989	0.44291	0.935493	0.685879
human	0.85	0.9	0.8	1	23326	39770	0.999899	0.545749	0.948549	0.768905
human	0.85	0.9	0.9	0	23326	58891	0.999884	0.373698	0.926047	0.61556
human	0.85	0.9	0.9	1	23326	48419	0.999892	0.470968	0.937908	0.701622
human	0.9	0.4	0.4	0	23326	22374	0.99993	0.758706	0.979325	0.921581				Y	Y
human	0.9	0.4	0.4	1	23326	32216	0.999907	0.600195	0.958893	0.825758
human	0.9	0.4	0.6	0	23326	31661	0.999912	0.633546	0.960933	0.836356
human	0.9	0.4	0.6	1	23326	35771	0.999904	0.57011	0.953957	0.798868
human	0.9	0.4	0.8	0	23326	47106	0.999892	0.471848	0.939169	0.709381
human	0.9	0.4	0.8	1	23326	43856	0.999895	0.502374	0.943427	0.736551
human	0.9	0.4	0.9	0	23326	59464	0.999884	0.373293	0.926038	0.613931
human	0.9	0.4	0.9	1	23326	52082	0.999889	0.438091	0.934033	0.673549
human	0.9	0.6	0.4	0	23326	25173	0.999925	0.71091	0.971969	0.889627
human	0.9	0.6	0.4	1	23326	32216	0.999907	0.600262	0.958895	0.825769
human	0.9	0.6	0.6	0	23326	31661	0.999912	0.633508	0.960933	0.836357
human	0.9	0.6	0.6	1	23326	35771	0.999904	0.570088	0.953951	0.798844
human	0.9	0.6	0.8	0	23326	47106	0.999892	0.471848	0.939169	0.709381
human	0.9	0.6	0.8	1	23326	43856	0.999895	0.502372	0.943428	0.736553
human	0.9	0.6	0.9	0	23326	59464	0.999884	0.373293	0.926038	0.613931
human	0.9	0.6	0.9	1	23326	52082	0.999889	0.438073	0.934032	0.673539
human	0.9	0.8	0.4	0	23326	32109	0.999906	0.597861	0.958797	0.825636
human	0.9	0.8	0.4	1	23326	32216	0.999907	0.600219	0.958903	0.825807
human	0.9	0.8	0.6	0	23326	36328	0.999902	0.562559	0.95286	0.793246
human	0.9	0.8	0.6	1	23326	35771	0.999904	0.570131	0.953955	0.798859
human	0.9	0.8	0.8	0	23326	47106	0.999892	0.47185	0.939171	0.709388
human	0.9	0.8	0.8	1	23326	43856	0.999895	0.502374	0.943428	0.736554
human	0.9	0.8	0.9	0	23326	59464	0.999884	0.373293	0.926038	0.613931
human	0.9	0.8	0.9	1	23326	52082	0.999889	0.438091	0.934033	0.673549
human	0.9	0.9	0.4	0	23326	38670	0.999899	0.531212	0.949102	0.772005
human	0.9	0.9	0.4	1	23326	32216	0.999907	0.600213	0.958892	0.825757
human	0.9	0.9	0.6	0	23326	41997	0.999896	0.503046	0.944735	0.745459
human	0.9	0.9	0.6	1	23326	35771	0.999904	0.570155	0.953959	0.79888
human	0.9	0.9	0.8	0	23326	49965	0.99989	0.443154	0.935569	0.68493
human	0.9	0.9	0.8	1	23326	43856	0.999895	0.50238	0.943428	0.736553
human	0.9	0.9	0.9	0	23326	59464	0.999884	0.373293	0.926038	0.613931
human	0.9	0.9	0.9	1	23326	52082	0.999889	0.438091	0.934033	0.673549
human	0.95	0.4	0.4	0	23326	23057	0.999933	0.765809	0.97929	0.920855		Y	Y
human	0.95	0.4	0.4	1	23326	39850	0.999901	0.531573	0.948685	0.767993
human	0.95	0.4	0.6	0	23326	32331	0.999914	0.636925	0.960987	0.835544
human	0.95	0.4	0.6	1	23326	42835	0.999898	0.504965	0.944798	0.744174
human	0.95	0.4	0.8	0	23326	47913	0.999893	0.47078	0.93906	0.707105
human	0.95	0.4	0.8	1	23326	50043	0.999892	0.449288	0.936316	0.68836
human	0.95	0.4	0.9	0	23326	60290	0.999885	0.371955	0.925928	0.611193
human	0.95	0.4	0.9	1	23326	57428	0.999887	0.398293	0.92876	0.633179
human	0.95	0.6	0.4	0	23326	25874	0.999927	0.715418	0.971921	0.888623
human	0.95	0.6	0.4	1	23326	39850	0.999901	0.531571	0.948684	0.76799
human	0.95	0.6	0.6	0	23326	32331	0.999914	0.636897	0.960983	0.835522
human	0.95	0.6	0.6	1	23326	42835	0.999898	0.505086	0.944808	0.744208
human	0.95	0.6	0.8	0	23326	47913	0.999893	0.470781	0.93906	0.707106
human	0.95	0.6	0.8	1	23326	50043	0.999892	0.449288	0.936316	0.68836
human	0.95	0.6	0.9	0	23326	60290	0.999885	0.371955	0.925928	0.611193
human	0.95	0.6	0.9	1	23326	57428	0.999887	0.398293	0.92876	0.633179
human	0.95	0.8	0.4	0	23326	32920	0.999908	0.60014	0.958744	0.824172
human	0.95	0.8	0.4	1	23326	39850	0.999901	0.531579	0.948686	0.768001
human	0.95	0.8	0.6	0	23326	37128	0.999903	0.563875	0.952844	0.791787
human	0.95	0.8	0.6	1	23326	42835	0.999898	0.50499	0.944801	0.744188
human	0.95	0.8	0.8	0	23326	47913	0.999893	0.470768	0.93906	0.707103
human	0.95	0.8	0.8	1	23326	50043	0.999892	0.449288	0.936316	0.68836
human	0.95	0.8	0.9	0	23326	60290	0.999885	0.371955	0.925928	0.611193
human	0.95	0.8	0.9	1	23326	57428	0.999887	0.398293	0.92876	0.633179
human	0.95	0.9	0.4	0	23326	39525	0.999901	0.533838	0.949037	0.770206
human	0.95	0.9	0.4	1	23326	39850	0.999901	0.531574	0.948684	0.767991
human	0.95	0.9	0.6	0	23326	42850	0.999898	0.504851	0.944703	0.743653
human	0.95	0.9	0.6	1	23326	42835	0.999898	0.505061	0.944805	0.744198
human	0.95	0.9	0.8	0	23326	50797	0.999891	0.442623	0.935467	0.682598
human	0.95	0.9	0.8	1	23326	50043	0.999892	0.449288	0.936316	0.68836
human	0.95	0.9	0.9	0	23326	60290	0.999885	0.371955	0.925928	0.611193
human	0.95	0.9	0.9	1	23326	57428	0.999887	0.398293	0.92876	0.633179
human	0.98	0.4	0.4	0	23326	24393	0.999932	0.754641	0.97759	0.913084
human	0.98	0.4	0.4	1	23326	49190	0.999894	0.455137	0.93808	0.6995
human	0.98	0.4	0.6	0	23326	33548	0.999914	0.627217	0.959889	0.828937
human	0.98	0.4	0.6	1	23326	51399	0.999892	0.434617	0.935408	0.680818
human	0.98	0.4	0.8	0	23326	49010	0.999893	0.465861	0.938594	0.702402
human	0.98	0.4	0.8	1	23326	57389	0.999888	0.391289	0.929085	0.634156
human	0.98	0.4	0.9	0	23326	61330	0.999885	0.36642	0.92554	0.606293
human	0.98	0.4	0.9	1	23326	63425	0.999884	0.352717	0.923461	0.589343
human	0.98	0.6	0.4	0	23326	27180	0.999926	0.704392	0.97047	0.881223
human	0.98	0.6	0.4	1	23326	49190	0.999894	0.455177	0.938079	0.699491
human	0.98	0.6	0.6	0	23326	33548	0.999914	0.627301	0.959892	0.828947
human	0.98	0.6	0.6	1	23326	51399	0.999892	0.434546	0.935401	0.680781
human	0.98	0.6	0.8	0	23326	49010	0.999893	0.465861	0.938594	0.702402
human	0.98	0.6	0.8	1	23326	57389	0.999888	0.391292	0.929085	0.634158
human	0.98	0.6	0.9	0	23326	61330	0.999885	0.36642	0.92554	0.606293
human	0.98	0.6	0.9	1	23326	63425	0.999884	0.352717	0.923461	0.589343
human	0.98	0.8	0.4	0	23326	34200	0.999908	0.593477	0.957782	0.818003
human	0.98	0.8	0.4	1	23326	49190	0.999894	0.455191	0.93808	0.699495
human	0.98	0.8	0.6	0	23326	38349	0.999903	0.55667	0.951983	0.785776
human	0.98	0.8	0.6	1	23326	51399	0.999892	0.434546	0.935401	0.680781
human	0.98	0.8	0.8	0	23326	49010	0.999893	0.465861	0.938594	0.702402
human	0.98	0.8	0.8	1	23326	57389	0.999888	0.391292	0.929085	0.634158
human	0.98	0.8	0.9	0	23326	61330	0.999885	0.36642	0.92554	0.606293
human	0.98	0.8	0.9	1	23326	63425	0.999884	0.352717	0.923461	0.589343
human	0.98	0.9	0.4	0	23326	40739	0.999901	0.5277	0.948353	0.764855
human	0.98	0.9	0.4	1	23326	49190	0.999894	0.455141	0.938082	0.699505
human	0.98	0.9	0.6	0	23326	44026	0.999898	0.498272	0.944041	0.738244
human	0.98	0.9	0.6	1	23326	51399	0.999892	0.43458	0.935398	0.680766
human	0.98	0.9	0.8	0	23326	51890	0.999891	0.437812	0.935036	0.677925
human	0.98	0.9	0.8	1	23326	57389	0.999888	0.391296	0.929089	0.634178
human	0.98	0.9	0.9	0	23326	61330	0.999885	0.36642	0.92554	0.606293
human	0.98	0.9	0.9	1	23326	63425	0.999884	0.352717	0.923461	0.589343
scere	0.8	0.4	0.4	0	6014	5695	0.999908	0	0.993382	7.32308e-08			Y
scere	0.8	0.4	0.4	1	6014	5706	0.999917	0	0.993724	7.74579e-08			Y
scere	0.8	0.4	0.6	0	6014	5720	0.999915	0	0.993923	8.04426e-08			Y
scere	0.8	0.4	0.6	1	6014	5720	0.999919	0	0.993979	8.11351e-08			Y
scere	0.8	0.4	0.8	0	6014	5743	0.999924	0	0.99443	8.85114e-08			Y
scere	0.8	0.4	0.8	1	6014	5739	0.999927	0	0.994431	8.82555e-08			Y
scere	0.8	0.4	0.9	0	6014	5754	0.999927	0	0.994649	9.2445e-08			Y
scere	0.8	0.4	0.9	1	6014	5748	0.999929	0	0.994608	9.14693e-08			Y
scere	0.8	0.6	0.4	0	6014	5700	0.999912	0	0.993524	7.49826e-08			Y
scere	0.8	0.6	0.4	1	6014	5706	0.999917	0	0.993724	7.74579e-08			Y
scere	0.8	0.6	0.6	0	6014	5720	0.999915	0	0.993923	8.04426e-08			Y
scere	0.8	0.6	0.6	1	6014	5720	0.999919	0	0.993979	8.11351e-08			Y
scere	0.8	0.6	0.8	0	6014	5743	0.999924	0	0.99443	8.85114e-08			Y
scere	0.8	0.6	0.8	1	6014	5739	0.999927	0	0.994431	8.82555e-08			Y
scere	0.8	0.6	0.9	0	6014	5754	0.999927	0	0.994649	9.2445e-08			Y
scere	0.8	0.6	0.9	1	6014	5748	0.999929	0	0.994608	9.14693e-08			Y
scere	0.8	0.8	0.4	0	6014	5711	0.999914	0	0.99375	7.79974e-08			Y
scere	0.8	0.8	0.4	1	6014	5706	0.999917	0	0.993724	7.74579e-08			Y
scere	0.8	0.8	0.6	0	6014	5726	0.999916	0	0.994022	8.19664e-08			Y
scere	0.8	0.8	0.6	1	6014	5720	0.999919	0	0.993979	8.11351e-08			Y
scere	0.8	0.8	0.8	0	6014	5743	0.999924	0	0.99443	8.85114e-08			Y
scere	0.8	0.8	0.8	1	6014	5739	0.999927	0	0.994431	8.82555e-08			Y
scere	0.8	0.8	0.9	0	6014	5754	0.999927	0	0.994649	9.2445e-08			Y
scere	0.8	0.8	0.9	1	6014	5748	0.999929	0	0.994608	9.14693e-08			Y
scere	0.8	0.9	0.4	0	6014	5717	0.999916	0	0.993901	8.00474e-08			Y
scere	0.8	0.9	0.4	1	6014	5708	0.999918	0	0.993765	7.79948e-08			Y
scere	0.8	0.9	0.6	0	6014	5731	0.999918	0	0.994142	8.37512e-08			Y
scere	0.8	0.9	0.6	1	6014	5720	0.999919	0	0.993979	8.11351e-08			Y
scere	0.8	0.9	0.8	0	6014	5745	0.999925	0	0.994476	8.92508e-08			Y
scere	0.8	0.9	0.8	1	6014	5739	0.999927	0	0.994431	8.82555e-08			Y
scere	0.8	0.9	0.9	0	6014	5754	0.999927	0	0.994649	9.2445e-08			Y
scere	0.8	0.9	0.9	1	6014	5748	0.999929	0	0.994608	9.14693e-08			Y
scere	0.85	0.4	0.4	0	6014	5719	0.999918	0	0.993918	8.04527e-08			Y
scere	0.85	0.4	0.4	1	6014	5731	0.999916	0	0.994085	8.30725e-08			Y
scere	0.85	0.4	0.6	0	6014	5745	0.999924	0	0.994472	8.93263e-08			Y
scere	0.85	0.4	0.6	1	6014	5745	0.999917	0	0.994317	8.69349e-08			Y
scere	0.85	0.4	0.8	0	6014	5764	0.999932	0	0.994901	9.74149e-08			Y
scere	0.85	0.4	0.8	1	6014	5760	0.999929	0	0.994802	9.54683e-08			Y
scere	0.85	0.4	0.9	0	6014	5774	0.999934	0	0.995081	1.01428e-07			Y
scere	0.85	0.4	0.9	1	6014	5769	0.999932	0	0.994974	9.91043e-08			Y
scere	0.85	0.6	0.4	0	6014	5724	0.999921	0	0.99406	8.25343e-08			Y
scere	0.85	0.6	0.4	1	6014	5731	0.999916	0	0.994085	8.30725e-08			Y
scere	0.85	0.6	0.6	0	6014	5745	0.999924	0	0.994472	8.93263e-08			Y
scere	0.85	0.6	0.6	1	6014	5745	0.999917	0	0.994317	8.69349e-08			Y
scere	0.85	0.6	0.8	0	6014	5764	0.999932	0	0.994901	9.74149e-08			Y
scere	0.85	0.6	0.8	1	6014	5760	0.999929	0	0.994802	9.54683e-08			Y
scere	0.85	0.6	0.9	0	6014	5774	0.999934	0	0.995081	1.01428e-07			Y
scere	0.85	0.6	0.9	1	6014	5769	0.999932	0	0.994974	9.91043e-08			Y
scere	0.85	0.8	0.4	0	6014	5734	0.999923	0	0.994273	8.58762e-08			Y
scere	0.85	0.8	0.4	1	6014	5731	0.999916	0	0.994085	8.30725e-08			Y
scere	0.85	0.8	0.6	0	6014	5750	0.999925	0	0.994557	9.08877e-08			Y
scere	0.85	0.8	0.6	1	6014	5745	0.999917	0	0.994317	8.69349e-08			Y
scere	0.85	0.8	0.8	0	6014	5764	0.999932	0	0.994901	9.74149e-08			Y
scere	0.85	0.8	0.8	1	6014	5760	0.999929	0	0.994802	9.54683e-08			Y
scere	0.85	0.8	0.9	0	6014	5774	0.999934	0	0.995081	1.01428e-07			Y
scere	0.85	0.8	0.9	1	6014	5769	0.999932	0	0.994974	9.91043e-08			Y
scere	0.85	0.9	0.4	0	6014	5739	0.999925	0	0.994391	8.78638e-08			Y
scere	0.85	0.9	0.4	1	6014	5732	0.999916	0	0.994109	8.34071e-08			Y
scere	0.85	0.9	0.6	0	6014	5754	0.999927	0	0.994645	9.25356e-08			Y
scere	0.85	0.9	0.6	1	6014	5745	0.999917	0	0.994317	8.69349e-08			Y
scere	0.85	0.9	0.8	0	6014	5765	0.999932	0	0.994914	9.77267e-08			Y
scere	0.85	0.9	0.8	1	6014	5760	0.999929	0	0.994802	9.54683e-08			Y
scere	0.85	0.9	0.9	0	6014	5774	0.999934	0	0.995081	1.01428e-07			Y
scere	0.85	0.9	0.9	1	6014	5769	0.999932	0	0.994974	9.91043e-08			Y
scere	0.9	0.4	0.4	0	6014	5747	0.999926	0	0.994484	8.97041e-08			Y
scere	0.9	0.4	0.4	1	6014	5763	0.999931	0	0.994851	9.66622e-08			Y
scere	0.9	0.4	0.6	0	6014	5772	0.999932	0	0.995023	1.00288e-07			Y
scere	0.9	0.4	0.6	1	6014	5777	0.999932	0	0.995092	1.01888e-07			Y
scere	0.9	0.4	0.8	0	6014	5788	0.999939	0	0.9954	1.08943e-07			Y
scere	0.9	0.4	0.8	1	6014	5787	0.999937	0	0.995353	1.07823e-07			Y
scere	0.9	0.4	0.9	0	6014	5797	0.999941	0	0.995567	1.13468e-07			Y
scere	0.9	0.4	0.9	1	6014	5795	0.999939	0	0.995507	1.11891e-07			Y
scere	0.9	0.6	0.4	0	6014	5751	0.999928	0	0.994604	9.18706e-08			Y
scere	0.9	0.6	0.4	1	6014	5763	0.999931	0	0.994851	9.66622e-08			Y
scere	0.9	0.6	0.6	0	6014	5772	0.999932	0	0.995023	1.00288e-07			Y
scere	0.9	0.6	0.6	1	6014	5777	0.999932	0	0.995092	1.01888e-07			Y
scere	0.9	0.6	0.8	0	6014	5788	0.999939	0	0.9954	1.08943e-07			Y
scere	0.9	0.6	0.8	1	6014	5787	0.999937	0	0.995353	1.07823e-07			Y
scere	0.9	0.6	0.9	0	6014	5797	0.999941	0	0.995567	1.13468e-07			Y
scere	0.9	0.6	0.9	1	6014	5795	0.999939	0	0.995507	1.11891e-07			Y
scere	0.9	0.8	0.4	0	6014	5761	0.999931	0	0.994824	9.60526e-08			Y
scere	0.9	0.8	0.4	1	6014	5763	0.999931	0	0.994851	9.66622e-08			Y
scere	0.9	0.8	0.6	0	6014	5776	0.999933	0	0.995095	1.01879e-07			Y
scere	0.9	0.8	0.6	1	6014	5777	0.999932	0	0.995092	1.01888e-07			Y
scere	0.9	0.8	0.8	0	6014	5788	0.999939	0	0.9954	1.08943e-07			Y
scere	0.9	0.8	0.8	1	6014	5787	0.999937	0	0.995353	1.07823e-07			Y
scere	0.9	0.8	0.9	0	6014	5797	0.999941	0	0.995567	1.13468e-07			Y
scere	0.9	0.8	0.9	1	6014	5795	0.999939	0	0.995507	1.11891e-07			Y
scere	0.9	0.9	0.4	0	6014	5765	0.999933	0	0.994929	9.81762e-08			Y
scere	0.9	0.9	0.4	1	6014	5763	0.999931	0	0.994851	9.66622e-08			Y
scere	0.9	0.9	0.6	0	6014	5779	0.999935	0	0.995169	1.03562e-07			Y
scere	0.9	0.9	0.6	1	6014	5777	0.999932	0	0.995092	1.01888e-07			Y
scere	0.9	0.9	0.8	0	6014	5788	0.999939	0	0.9954	1.08943e-07			Y
scere	0.9	0.9	0.8	1	6014	5787	0.999937	0	0.995353	1.07823e-07			Y
scere	0.9	0.9	0.9	0	6014	5797	0.999941	0	0.995567	1.13468e-07			Y
scere	0.9	0.9	0.9	1	6014	5795	0.999939	0	0.995507	1.11891e-07			Y
scere	0.95	0.4	0.4	0	6014	5797	0.999935	0	0.995306	1.08139e-07			Y
scere	0.95	0.4	0.4	1	6014	5816	0.999944	0	0.995798	1.2163e-07			Y
scere	0.95	0.4	0.6	0	6014	5819	0.999942	0	0.995798	1.21823e-07			Y
scere	0.95	0.4	0.6	1	6014	5829	0.999946	0	0.99602	1.28979e-07			Y
scere	0.95	0.4	0.8	0	6014	5836	0.999948	0	0.996188	1.34853e-07			Y
scere	0.95	0.4	0.8	1	6014	5837	0.999947	0	0.996184	1.34749e-07			Y
scere	0.95	0.4	0.9	0	6014	5842	0.999948	0	0.996264	1.37914e-07			Y
scere	0.95	0.4	0.9	1	6014	5841	0.999947	0	0.996242	1.37103e-07			Y
scere	0.95	0.6	0.4	0	6014	5801	0.999938	0	0.995428	1.11237e-07			Y
scere	0.95	0.6	0.4	1	6014	5816	0.999944	0	0.995798	1.2163e-07			Y
scere	0.95	0.6	0.6	0	6014	5819	0.999942	0	0.995798	1.21823e-07			Y
scere	0.95	0.6	0.6	1	6014	5829	0.999946	0	0.99602	1.28979e-07			Y
scere	0.95	0.6	0.8	0	6014	5836	0.999948	0	0.996188	1.34853e-07			Y
scere	0.95	0.6	0.8	1	6014	5837	0.999947	0	0.996184	1.34749e-07			Y
scere	0.95	0.6	0.9	0	6014	5842	0.999948	0	0.996264	1.37914e-07			Y
scere	0.95	0.6	0.9	1	6014	5841	0.999947	0	0.996242	1.37103e-07			Y
scere	0.95	0.8	0.4	0	6014	5810	0.999941	0	0.995651	1.17197e-07			Y
scere	0.95	0.8	0.4	1	6014	5816	0.999944	0	0.995798	1.2163e-07			Y
scere	0.95	0.8	0.6	0	6014	5823	0.999942	0	0.99587	1.24084e-07			Y
scere	0.95	0.8	0.6	1	6014	5829	0.999946	0	0.99602	1.28979e-07			Y
scere	0.95	0.8	0.8	0	6014	5836	0.999948	0	0.996188	1.34853e-07			Y
scere	0.95	0.8	0.8	1	6014	5837	0.999947	0	0.996184	1.34749e-07			Y
scere	0.95	0.8	0.9	0	6014	5842	0.999948	0	0.996264	1.37914e-07			Y
scere	0.95	0.8	0.9	1	6014	5841	0.999947	0	0.996242	1.37103e-07			Y
scere	0.95	0.9	0.4	0	6014	5813	0.999943	0	0.995736	1.19679e-07			Y
scere	0.95	0.9	0.4	1	6014	5816	0.999944	0	0.995798	1.2163e-07			Y
scere	0.95	0.9	0.6	0	6014	5825	0.999944	0	0.995925	1.25864e-07			Y
scere	0.95	0.9	0.6	1	6014	5829	0.999946	0	0.99602	1.28979e-07			Y
scere	0.95	0.9	0.8	0	6014	5836	0.999948	0	0.996188	1.34853e-07			Y
scere	0.95	0.9	0.8	1	6014	5837	0.999947	0	0.996184	1.34749e-07			Y
scere	0.95	0.9	0.9	0	6014	5842	0.999948	0	0.996264	1.37914e-07			Y
scere	0.95	0.9	0.9	1	6014	5841	0.999947	0	0.996242	1.37103e-07			Y
scere	0.98	0.4	0.4	0	6014	5844	0.999959	0	0.996532	1.48681e-07			Y
scere	0.98	0.4	0.4	1	6014	5859	0.999962	0	0.996829	1.63494e-07			Y
scere	0.98	0.4	0.6	0	6014	5861	0.999962	0	0.99685	1.64862e-07			Y
scere	0.98	0.4	0.6	1	6014	5868	0.999963	0	0.996978	1.72114e-07			Y
scere	0.98	0.4	0.8	0	6014	5873	0.999965	0	0.997101	1.79722e-07		Y	Y
scere	0.98	0.4	0.8	1	6014	5875	0.999964	0	0.99711	1.80312e-07			Y
scere	0.98	0.4	0.9	0	6014	5879	0.999964	0	0.997168	1.84369e-07			Y	Y	Y
scere	0.98	0.4	0.9	1	6014	5878	0.999964	0	0.997155	1.83406e-07			Y
scere	0.98	0.6	0.4	0	6014	5846	0.999959	0	0.996558	1.49999e-07			Y
scere	0.98	0.6	0.4	1	6014	5859	0.999962	0	0.996829	1.63494e-07			Y
scere	0.98	0.6	0.6	0	6014	5861	0.999962	0	0.99685	1.64862e-07			Y
scere	0.98	0.6	0.6	1	6014	5868	0.999963	0	0.996978	1.72114e-07			Y
scere	0.98	0.6	0.8	0	6014	5873	0.999965	0	0.997101	1.79722e-07		Y	Y
scere	0.98	0.6	0.8	1	6014	5875	0.999964	0	0.99711	1.80312e-07			Y
scere	0.98	0.6	0.9	0	6014	5879	0.999964	0	0.997168	1.84369e-07			Y	Y	Y
scere	0.98	0.6	0.9	1	6014	5878	0.999964	0	0.997155	1.83406e-07			Y
scere	0.98	0.8	0.4	0	6014	5852	0.999961	0	0.996701	1.56792e-07			Y
scere	0.98	0.8	0.4	1	6014	5859	0.999962	0	0.996829	1.63494e-07			Y
scere	0.98	0.8	0.6	0	6014	5865	0.999963	0	0.996925	1.69052e-07			Y
scere	0.98	0.8	0.6	1	6014	5868	0.999963	0	0.996978	1.72114e-07			Y
scere	0.98	0.8	0.8	0	6014	5873	0.999965	0	0.997101	1.79722e-07		Y	Y
scere	0.98	0.8	0.8	1	6014	5875	0.999964	0	0.99711	1.80312e-07			Y
scere	0.98	0.8	0.9	0	6014	5879	0.999964	0	0.997168	1.84369e-07			Y	Y	Y
scere	0.98	0.8	0.9	1	6014	5878	0.999964	0	0.997155	1.83406e-07			Y
scere	0.98	0.9	0.4	0	6014	5855	0.999962	0	0.996763	1.59963e-07			Y
scere	0.98	0.9	0.4	1	6014	5859	0.999962	0	0.996829	1.63494e-07			Y
scere	0.98	0.9	0.6	0	6014	5865	0.999963	0	0.996925	1.69052e-07			Y
scere	0.98	0.9	0.6	1	6014	5868	0.999963	0	0.996978	1.72114e-07			Y
scere	0.98	0.9	0.8	0	6014	5873	0.999965	0	0.997101	1.79722e-07		Y	Y
scere	0.98	0.9	0.8	1	6014	5875	0.999964	0	0.99711	1.80312e-07			Y
scere	0.98	0.9	0.9	0	6014	5879	0.999964	0	0.997168	1.84369e-07			Y	Y	Y
scere	0.98	0.9	0.9	1	6014	5878	0.999964	0	0.997155	1.83406e-07			Y
tair	0.8	0.4	0.4	0	27416	24147	0.999986	0.707485	0.990281	0.778336
tair	0.8	0.4	0.4	1	27416	25075	0.999988	0.730622	0.991328	0.78975
tair	0.8	0.4	0.6	0	27416	25227	0.999986	0.691097	0.990077	0.757961
tair	0.8	0.4	0.6	1	27416	25279	0.999988	0.72976	0.991332	0.787009
tair	0.8	0.4	0.8	0	27416	27218	0.999985	0.605764	0.987882	0.662559
tair	0.8	0.4	0.8	1	27416	26353	0.999987	0.670542	0.989653	0.727284
tair	0.8	0.4	0.9	0	27416	28559	0.999984	0.537732	0.986474	0.584963
tair	0.8	0.4	0.9	1	27416	27472	0.999985	0.605986	0.987905	0.655778
tair	0.8	0.6	0.4	0	27416	24659	0.999986	0.699133	0.990215	0.769765
tair	0.8	0.6	0.4	1	27416	25075	0.999988	0.730622	0.991328	0.78975
tair	0.8	0.6	0.6	0	27416	25227	0.999986	0.691432	0.990092	0.758304
tair	0.8	0.6	0.6	1	27416	25279	0.999988	0.729846	0.991339	0.787199
tair	0.8	0.6	0.8	0	27416	27218	0.999985	0.605837	0.987889	0.66277
tair	0.8	0.6	0.8	1	27416	26353	0.999987	0.671148	0.989668	0.727633
tair	0.8	0.6	0.9	0	27416	28559	0.999984	0.537732	0.986474	0.584963
tair	0.8	0.6	0.9	1	27416	27472	0.999985	0.605986	0.987905	0.655778
tair	0.8	0.8	0.4	0	27416	25633	0.999986	0.676753	0.989706	0.742561
tair	0.8	0.8	0.4	1	27416	25075	0.999988	0.730622	0.991328	0.78975
tair	0.8	0.8	0.6	0	27416	25859	0.999986	0.675757	0.989708	0.738716
tair	0.8	0.8	0.6	1	27416	25279	0.999988	0.729542	0.991332	0.787
tair	0.8	0.8	0.8	0	27416	27218	0.999985	0.605837	0.987889	0.66277
tair	0.8	0.8	0.8	1	27416	26353	0.999987	0.670938	0.989662	0.727487
tair	0.8	0.8	0.9	0	27416	28559	0.999984	0.537732	0.986474	0.584963
tair	0.8	0.8	0.9	1	27416	27472	0.999985	0.605986	0.987905	0.655778
tair	0.8	0.9	0.4	0	27416	26334	0.999986	0.658587	0.989328	0.720035
tair	0.8	0.9	0.4	1	27416	25084	0.999988	0.729952	0.991319	0.789448
tair	0.8	0.9	0.6	0	27416	26499	0.999986	0.65671	0.989298	0.716034
tair	0.8	0.9	0.6	1	27416	25286	0.999988	0.728603	0.99131	0.786426
tair	0.8	0.9	0.8	0	27416	27497	0.999985	0.599823	0.987831	0.654266
tair	0.8	0.9	0.8	1	27416	26356	0.999987	0.670886	0.989661	0.727408
tair	0.8	0.9	0.9	0	27416	28559	0.999984	0.537849	0.986479	0.585094
tair	0.8	0.9	0.9	1	27416	27472	0.999985	0.605986	0.987905	0.655778
tair	0.85	0.4	0.4	0	27416	25705	0.999993	0.824157	0.994711	0.865783
tair	0.85	0.4	0.4	1	27416	26628	0.999992	0.797973	0.994066	0.840081
tair	0.85	0.4	0.6	0	27416	26590	0.999992	0.795923	0.993894	0.835785
tair	0.85	0.4	0.6	1	27416	26788	0.999992	0.795745	0.993993	0.836303
tair	0.85	0.4	0.8	0	27416	28397	0.999989	0.687313	0.991	0.725492
tair	0.85	0.4	0.8	1	27416	27781	0.99999	0.726726	0.992159	0.771111
tair	0.85	0.4	0.9	0	27416	29576	0.999988	0.599716	0.989068	0.635645
tair	0.85	0.4	0.9	1	27416	28806	0.999989	0.65455	0.990342	0.696216
tair	0.85	0.6	0.4	0	27416	26117	0.999992	0.810656	0.994302	0.851497
tair	0.85	0.6	0.4	1	27416	26628	0.999992	0.797973	0.994066	0.840081
tair	0.85	0.6	0.6	0	27416	26590	0.999992	0.796217	0.993901	0.835965
tair	0.85	0.6	0.6	1	27416	26788	0.999992	0.795975	0.993999	0.836431
tair	0.85	0.6	0.8	0	27416	28397	0.999989	0.687313	0.991	0.725492
tair	0.85	0.6	0.8	1	27416	27781	0.99999	0.726726	0.992159	0.771111
tair	0.85	0.6	0.9	0	27416	29576	0.999988	0.599716	0.989068	0.635645
tair	0.85	0.6	0.9	1	27416	28806	0.999989	0.65455	0.990342	0.696216
tair	0.85	0.8	0.4	0	27416	26924	0.999991	0.775354	0.993257	0.814723
tair	0.85	0.8	0.4	1	27416	26628	0.999992	0.797973	0.994066	0.840081
tair	0.85	0.8	0.6	0	27416	27126	0.999991	0.771657	0.993166	0.809583
tair	0.85	0.8	0.6	1	27416	26788	0.999992	0.796141	0.994004	0.836576
tair	0.85	0.8	0.8	0	27416	28397	0.999989	0.687281	0.990999	0.725476
tair	0.85	0.8	0.8	1	27416	27781	0.99999	0.727001	0.992165	0.771291
tair	0.85	0.8	0.9	0	27416	29576	0.999988	0.599716	0.989068	0.635645
tair	0.85	0.8	0.9	1	27416	28806	0.999989	0.65455	0.990342	0.696216
tair	0.85	0.9	0.4	0	27416	27498	0.999991	0.744312	0.992479	0.784849
tair	0.85	0.9	0.4	1	27416	26632	0.999992	0.797711	0.994063	0.839966
tair	0.85	0.9	0.6	0	27416	27644	0.999991	0.740864	0.992392	0.780075
tair	0.85	0.9	0.6	1	27416	26791	0.999992	0.795464	0.993989	0.836154
tair	0.85	0.9	0.8	0	27416	28605	0.999989	0.675365	0.990736	0.713058
tair	0.85	0.9	0.8	1	27416	27782	0.99999	0.727033	0.992167	0.771335
tair	0.85	0.9	0.9	0	27416	29576	0.999988	0.599685	0.989068	0.63563
tair	0.85	0.9	0.9	1	27416	28806	0.999989	0.65455	0.990342	0.696216
tair	0.9	0.4	0.4	0	27416	26684	0.999996	0.8947	0.997269	0.925663
tair	0.9	0.4	0.4	1	27416	27838	0.999994	0.831543	0.995431	0.865454
tair	0.9	0.4	0.6	0	27416	27444	0.999995	0.857253	0.996165	0.890128
tair	0.9	0.4	0.6	1	27416	27957	0.999994	0.827202	0.995303	0.860496
tair	0.9	0.4	0.8	0	27416	29155	0.999991	0.732444	0.992876	0.769182
tair	0.9	0.4	0.8	1	27416	28866	0.999992	0.756636	0.993482	0.793108
tair	0.9	0.4	0.9	0	27416	30267	0.999989	0.637172	0.990762	0.67359
tair	0.9	0.4	0.9	1	27416	29793	0.99999	0.679503	0.991658	0.715968
tair	0.9	0.6	0.4	0	27416	27032	0.999995	0.877051	0.996716	0.908542
tair	0.9	0.6	0.4	1	27416	27838	0.999994	0.831362	0.995425	0.865297
tair	0.9	0.6	0.6	0	27416	27444	0.999995	0.857253	0.996165	0.890128
tair	0.9	0.6	0.6	1	27416	27957	0.999994	0.827111	0.995299	0.860381
tair	0.9	0.6	0.8	0	27416	29155	0.999991	0.732444	0.992876	0.769182
tair	0.9	0.6	0.8	1	27416	28866	0.999992	0.756636	0.993482	0.793108
tair	0.9	0.6	0.9	0	27416	30267	0.999989	0.637172	0.990762	0.67359
tair	0.9	0.6	0.9	1	27416	29793	0.99999	0.679503	0.991658	0.715968
tair	0.9	0.8	0.4	0	27416	27761	0.999994	0.833076	0.995442	0.866619
tair	0.9	0.8	0.4	1	27416	27838	0.999994	0.831543	0.995431	0.865454
tair	0.9	0.8	0.6	0	27416	27928	0.999994	0.826433	0.995271	0.859986
tair	0.9	0.8	0.6	1	27416	27957	0.999994	0.827202	0.995303	0.860496
tair	0.9	0.8	0.8	0	27416	29155	0.999991	0.732444	0.992876	0.769182
tair	0.9	0.8	0.8	1	27416	28866	0.999992	0.756636	0.993482	0.793108
tair	0.9	0.8	0.9	0	27416	30267	0.999989	0.637172	0.990762	0.67359
tair	0.9	0.8	0.9	1	27416	29793	0.99999	0.679503	0.991658	0.715968
tair	0.9	0.9	0.4	0	27416	28282	0.999993	0.797341	0.994523	0.833534
tair	0.9	0.9	0.4	1	27416	27838	0.999994	0.831543	0.995431	0.865454
tair	0.9	0.9	0.6	0	27416	28404	0.999993	0.791954	0.994391	0.828001
tair	0.9	0.9	0.6	1	27416	27957	0.999994	0.827423	0.995309	0.860666
tair	0.9	0.9	0.8	0	27416	29338	0.999991	0.718784	0.99256	0.75554
tair	0.9	0.9	0.8	1	27416	28866	0.999992	0.756636	0.993482	0.793108
tair	0.9	0.9	0.9	0	27416	30267	0.999989	0.637172	0.990762	0.67359
tair	0.9	0.9	0.9	1	27416	29793	0.99999	0.679503	0.991658	0.715968
tair	0.95	0.4	0.4	0	27416	27194	0.999998	0.933737	0.998308	0.952191				Y	Y
tair	0.95	0.4	0.4	1	27416	28693	0.999994	0.829666	0.995283	0.85183
tair	0.95	0.4	0.6	0	27416	27872	0.999996	0.892758	0.997069	0.913181
tair	0.95	0.4	0.6	1	27416	28777	0.999994	0.825753	0.995177	0.847507
tair	0.95	0.4	0.8	0	27416	29501	0.999993	0.761349	0.993639	0.787752
tair	0.95	0.4	0.8	1	27416	29587	0.999993	0.754186	0.993456	0.780075
tair	0.95	0.4	0.9	0	27416	30582	0.99999	0.661208	0.99145	0.689309
tair	0.95	0.4	0.9	1	27416	30394	0.999991	0.679866	0.99181	0.706787
tair	0.95	0.6	0.4	0	27416	27506	0.999997	0.914192	0.997693	0.933395
tair	0.95	0.6	0.4	1	27416	28693	0.999994	0.829666	0.995283	0.85183
tair	0.95	0.6	0.6	0	27416	27872	0.999996	0.892758	0.997069	0.913181
tair	0.95	0.6	0.6	1	27416	28777	0.999994	0.825753	0.995177	0.847507
tair	0.95	0.6	0.8	0	27416	29501	0.999993	0.761349	0.993639	0.787752
tair	0.95	0.6	0.8	1	27416	29587	0.999993	0.754186	0.993456	0.780075
tair	0.95	0.6	0.9	0	27416	30582	0.99999	0.661208	0.99145	0.689309
tair	0.95	0.6	0.9	1	27416	30394	0.999991	0.679866	0.99181	0.706787
tair	0.95	0.8	0.4	0	27416	28184	0.999995	0.866963	0.996318	0.888601
tair	0.95	0.8	0.4	1	27416	28693	0.999994	0.829666	0.995283	0.85183
tair	0.95	0.8	0.6	0	27416	28330	0.999995	0.859499	0.99611	0.881027
tair	0.95	0.8	0.6	1	27416	28777	0.999994	0.825753	0.995177	0.847507
tair	0.95	0.8	0.8	0	27416	29501	0.999993	0.761349	0.993639	0.787752
tair	0.95	0.8	0.8	1	27416	29587	0.999993	0.754186	0.993456	0.780075
tair	0.95	0.8	0.9	0	27416	30582	0.99999	0.661208	0.99145	0.689309
tair	0.95	0.8	0.9	1	27416	30394	0.999991	0.679866	0.99181	0.706787
tair	0.95	0.9	0.4	0	27416	28664	0.999994	0.83056	0.995348	0.854137
tair	0.95	0.9	0.4	1	27416	28693	0.999994	0.829666	0.995283	0.85183
tair	0.95	0.9	0.6	0	27416	28771	0.999994	0.824632	0.995194	0.848107
tair	0.95	0.9	0.6	1	27416	28777	0.999994	0.825753	0.995177	0.847507
tair	0.95	0.9	0.8	0	27416	29676	0.999992	0.746211	0.993288	0.772955
tair	0.95	0.9	0.8	1	27416	29587	0.999993	0.754186	0.993456	0.780075
tair	0.95	0.9	0.9	0	27416	30582	0.99999	0.661208	0.99145	0.689309
tair	0.95	0.9	0.9	1	27416	30394	0.999991	0.679866	0.99181	0.706787
tair	0.98	0.4	0.4	0	27416	27582	0.999998	0.934182	0.9983	0.950591		Y	Y
tair	0.98	0.4	0.4	1	27416	29543	0.999993	0.783113	0.994176	0.804856
tair	0.98	0.4	0.6	0	27416	28205	0.999996	0.89517	0.997075	0.911151
tair	0.98	0.4	0.6	1	27416	29604	0.999993	0.779014	0.994083	0.800815
tair	0.98	0.4	0.8	0	27416	29751	0.999993	0.764514	0.993763	0.787639
tair	0.98	0.4	0.8	1	27416	30226	0.999992	0.71989	0.992761	0.744133
tair	0.98	0.4	0.9	0	27416	30799	0.999991	0.663714	0.991579	0.688107
tair	0.98	0.4	0.9	1	27416	30862	0.999991	0.656723	0.991437	0.681217
tair	0.98	0.6	0.4	0	27416	27870	0.999997	0.916747	0.997715	0.932234
tair	0.98	0.6	0.4	1	27416	29543	0.999993	0.783113	0.994176	0.804856
tair	0.98	0.6	0.6	0	27416	28205	0.999996	0.89517	0.997075	0.911151
tair	0.98	0.6	0.6	1	27416	29604	0.999993	0.779014	0.994083	0.800815
tair	0.98	0.6	0.8	0	27416	29751	0.999993	0.764514	0.993763	0.787639
tair	0.98	0.6	0.8	1	27416	30226	0.999992	0.71989	0.992761	0.744133
tair	0.98	0.6	0.9	0	27416	30799	0.999991	0.663714	0.991579	0.688107
tair	0.98	0.6	0.9	1	27416	30862	0.999991	0.656723	0.991437	0.681217
tair	0.98	0.8	0.4	0	27416	28500	0.999996	0.870147	0.996376	0.887669
tair	0.98	0.8	0.4	1	27416	29543	0.999993	0.783113	0.994176	0.804856
tair	0.98	0.8	0.6	0	27416	28635	0.999996	0.862399	0.996154	0.879572
tair	0.98	0.8	0.6	1	27416	29604	0.999993	0.779014	0.994083	0.800815
tair	0.98	0.8	0.8	0	27416	29751	0.999993	0.764514	0.993763	0.787639
tair	0.98	0.8	0.8	1	27416	30226	0.999992	0.71989	0.992761	0.744133
tair	0.98	0.8	0.9	0	27416	30799	0.999991	0.663714	0.991579	0.688107
tair	0.98	0.8	0.9	1	27416	30862	0.999991	0.656723	0.991437	0.681217
tair	0.98	0.9	0.4	0	27416	28959	0.999995	0.831979	0.995413	0.852873
tair	0.98	0.9	0.4	1	27416	29543	0.999993	0.783113	0.994176	0.804856
tair	0.98	0.9	0.6	0	27416	29058	0.999995	0.825923	0.995248	0.846418
tair	0.98	0.9	0.6	1	27416	29604	0.999993	0.779014	0.994083	0.800815
tair	0.98	0.9	0.8	0	27416	29924	0.999993	0.748952	0.993407	0.772433
tair	0.98	0.9	0.8	1	27416	30226	0.999992	0.71989	0.992761	0.744133
tair	0.98	0.9	0.9	0	27416	30799	0.999991	0.663714	0.991579	0.688107
tair	0.98	0.9	0.9	1	27416	30862	0.999991	0.656723	0.991437	0.681217
xtrop	0.8	0.4	0.4	0	21833	19358	0.99997	0.841301	0.989702	0.913441
xtrop	0.8	0.4	0.4	1	21833	20446	0.999962	0.784088	0.98729	0.888575
xtrop	0.8	0.4	0.6	0	21833	21123	0.999961	0.768988	0.986019	0.87458
xtrop	0.8	0.4	0.6	1	21833	20812	0.999964	0.791576	0.987497	0.889026
xtrop	0.8	0.4	0.8	0	21833	24291	0.999948	0.648784	0.979369	0.794987
xtrop	0.8	0.4	0.8	1	21833	21820	0.999963	0.777518	0.986336	0.875056
xtrop	0.8	0.4	0.9	0	21833	27115	0.99994	0.552281	0.973886	0.717454
xtrop	0.8	0.4	0.9	1	21833	23899	0.999957	0.719949	0.982137	0.826308
xtrop	0.8	0.6	0.4	0	21833	20302	0.999961	0.778392	0.986622	0.883291
xtrop	0.8	0.6	0.4	1	21833	20446	0.999962	0.784088	0.98729	0.888575
xtrop	0.8	0.6	0.6	0	21833	21123	0.999961	0.768988	0.986019	0.87458
xtrop	0.8	0.6	0.6	1	21833	20812	0.999964	0.791517	0.987493	0.888994
xtrop	0.8	0.6	0.8	0	21833	24291	0.999948	0.648784	0.979369	0.794987
xtrop	0.8	0.6	0.8	1	21833	21820	0.999963	0.77778	0.986347	0.875143
xtrop	0.8	0.6	0.9	0	21833	27115	0.99994	0.552228	0.973884	0.717431
xtrop	0.8	0.6	0.9	1	21833	23899	0.999957	0.719935	0.982136	0.826298
xtrop	0.8	0.8	0.4	0	21833	22362	0.999949	0.677261	0.981214	0.823905
xtrop	0.8	0.8	0.4	1	21833	20446	0.999962	0.784088	0.98729	0.888575
xtrop	0.8	0.8	0.6	0	21833	22763	0.99995	0.680627	0.981401	0.823463
xtrop	0.8	0.8	0.6	1	21833	20812	0.999964	0.791571	0.987497	0.889021
xtrop	0.8	0.8	0.8	0	21833	24291	0.999948	0.648844	0.979371	0.795001
xtrop	0.8	0.8	0.8	1	21833	21820	0.999963	0.777687	0.986343	0.87511
xtrop	0.8	0.8	0.9	0	21833	27115	0.99994	0.552289	0.973887	0.717462
xtrop	0.8	0.8	0.9	1	21833	23899	0.999957	0.719935	0.982136	0.826298
xtrop	0.8	0.9	0.4	0	21833	23772	0.999945	0.630976	0.97849	0.789146
xtrop	0.8	0.9	0.4	1	21833	20456	0.999962	0.784297	0.987312	0.888738
xtrop	0.8	0.9	0.6	0	21833	24097	0.999946	0.63272	0.978655	0.788598
xtrop	0.8	0.9	0.6	1	21833	20822	0.999964	0.79165	0.987507	0.88909
xtrop	0.8	0.9	0.8	0	21833	25076	0.999945	0.617235	0.977599	0.771816
xtrop	0.8	0.9	0.8	1	21833	21825	0.999963	0.777564	0.986342	0.875092
xtrop	0.8	0.9	0.9	0	21833	27115	0.99994	0.552232	0.973885	0.717445
xtrop	0.8	0.9	0.9	1	21833	23899	0.999957	0.719949	0.982137	0.826308
xtrop	0.85	0.4	0.4	0	21833	19690	0.999971	0.845083	0.990563	0.91974
xtrop	0.85	0.4	0.4	1	21833	21744	0.999957	0.737227	0.985179	0.863847
xtrop	0.85	0.4	0.6	0	21833	21418	0.999962	0.771137	0.986749	0.879834
xtrop	0.85	0.4	0.6	1	21833	22087	0.999959	0.74082	0.985255	0.86305
xtrop	0.85	0.4	0.8	0	21833	24564	0.999949	0.647399	0.979878	0.798057
xtrop	0.85	0.4	0.8	1	21833	23026	0.999958	0.728685	0.984188	0.848989
xtrop	0.85	0.4	0.9	0	21833	27373	0.999941	0.551175	0.974222	0.71866
xtrop	0.85	0.4	0.9	1	21833	24946	0.999952	0.67267	0.980257	0.800787
xtrop	0.85	0.6	0.4	0	21833	20622	0.999962	0.782107	0.987444	0.889181
xtrop	0.85	0.6	0.4	1	21833	21744	0.999957	0.737227	0.985179	0.863847
xtrop	0.85	0.6	0.6	0	21833	21418	0.999962	0.771137	0.986749	0.879834
xtrop	0.85	0.6	0.6	1	21833	22087	0.999959	0.740873	0.98525	0.863
xtrop	0.85	0.6	0.8	0	21833	24564	0.999949	0.647399	0.979878	0.798057
xtrop	0.85	0.6	0.8	1	21833	23026	0.999958	0.728685	0.984188	0.848989
xtrop	0.85	0.6	0.9	0	21833	27373	0.999941	0.551175	0.974222	0.71866
xtrop	0.85	0.6	0.9	1	21833	24946	0.999952	0.67267	0.980257	0.800787
xtrop	0.85	0.8	0.4	0	21833	22669	0.99995	0.677312	0.981878	0.82823
xtrop	0.85	0.8	0.4	1	21833	21744	0.999957	0.737227	0.985179	0.863847
xtrop	0.85	0.8	0.6	0	21833	23056	0.999951	0.680374	0.982025	0.827521
xtrop	0.85	0.8	0.6	1	21833	22087	0.999959	0.740873	0.98525	0.863
xtrop	0.85	0.8	0.8	0	21833	24564	0.999949	0.647399	0.979878	0.798057
xtrop	0.85	0.8	0.8	1	21833	23026	0.999958	0.728685	0.984188	0.848989
xtrop	0.85	0.8	0.9	0	21833	27373	0.999941	0.551175	0.974222	0.71866
xtrop	0.85	0.8	0.9	1	21833	24946	0.999952	0.67267	0.980257	0.800787
xtrop	0.85	0.9	0.4	0	21833	24072	0.999946	0.630012	0.979048	0.792465
xtrop	0.85	0.9	0.4	1	21833	21750	0.999957	0.737283	0.985173	0.863767
xtrop	0.85	0.9	0.6	0	21833	24385	0.999946	0.630699	0.97915	0.791461
xtrop	0.85	0.9	0.6	1	21833	22092	0.999959	0.740898	0.985255	0.863028
xtrop	0.85	0.9	0.8	0	21833	25350	0.999946	0.614982	0.978037	0.774104
xtrop	0.85	0.9	0.8	1	21833	23030	0.999958	0.728678	0.984188	0.84898
xtrop	0.85	0.9	0.9	0	21833	27373	0.999941	0.551175	0.974222	0.71866
xtrop	0.85	0.9	0.9	1	21833	24946	0.999952	0.67267	0.980257	0.800787
xtrop	0.9	0.4	0.4	0	21833	20123	0.999973	0.851893	0.991512	0.92668
xtrop	0.9	0.4	0.4	1	21833	23231	0.999952	0.677741	0.982901	0.834598
xtrop	0.9	0.4	0.6	0	21833	21823	0.999963	0.769746	0.987437	0.884472
xtrop	0.9	0.4	0.6	1	21833	23553	0.999952	0.678576	0.982924	0.833187
xtrop	0.9	0.4	0.8	0	21833	24909	0.99995	0.644603	0.98028	0.799744
xtrop	0.9	0.4	0.8	1	21833	24390	0.999952	0.665764	0.98181	0.817992
xtrop	0.9	0.4	0.9	0	21833	27690	0.999942	0.550512	0.974573	0.719402
xtrop	0.9	0.4	0.9	1	21833	26156	0.999947	0.612713	0.978231	0.77097
xtrop	0.9	0.6	0.4	0	21833	21040	0.999963	0.783342	0.988283	0.895016
xtrop	0.9	0.6	0.4	1	21833	23231	0.999952	0.677741	0.982901	0.834598
xtrop	0.9	0.6	0.6	0	21833	21823	0.999963	0.769718	0.987435	0.884454
xtrop	0.9	0.6	0.6	1	21833	23553	0.999953	0.680267	0.982947	0.833363
xtrop	0.9	0.6	0.8	0	21833	24909	0.99995	0.644603	0.98028	0.799744
xtrop	0.9	0.6	0.8	1	21833	24390	0.999952	0.666124	0.981829	0.818176
xtrop	0.9	0.6	0.9	0	21833	27690	0.999942	0.550437	0.974569	0.719371
xtrop	0.9	0.6	0.9	1	21833	26156	0.999947	0.611467	0.978211	0.770815
xtrop	0.9	0.8	0.4	0	21833	23070	0.99995	0.673697	0.982465	0.831467
xtrop	0.9	0.8	0.4	1	21833	23231	0.999952	0.677741	0.982901	0.834598
xtrop	0.9	0.8	0.6	0	21833	23449	0.999952	0.676416	0.982564	0.830426
xtrop	0.9	0.8	0.6	1	21833	23553	0.999953	0.680408	0.982956	0.833454
xtrop	0.9	0.8	0.8	0	21833	24909	0.99995	0.64459	0.980279	0.799737
xtrop	0.9	0.8	0.8	1	21833	24390	0.999952	0.666124	0.981829	0.818176
xtrop	0.9	0.8	0.9	0	21833	27690	0.999942	0.550478	0.974572	0.719394
xtrop	0.9	0.8	0.9	1	21833	26156	0.999947	0.612713	0.978231	0.77097
xtrop	0.9	0.9	0.4	0	21833	24440	0.999946	0.625676	0.979526	0.794663
xtrop	0.9	0.9	0.4	1	21833	23231	0.999952	0.677741	0.982901	0.834598
xtrop	0.9	0.9	0.6	0	21833	24754	0.999947	0.627424	0.979631	0.793668
xtrop	0.9	0.9	0.6	1	21833	23553	0.999952	0.679126	0.982925	0.83319
xtrop	0.9	0.9	0.8	0	21833	25690	0.999946	0.611853	0.978411	0.775356
xtrop	0.9	0.9	0.8	1	21833	24390	0.999952	0.666124	0.981829	0.818176
xtrop	0.9	0.9	0.9	0	21833	27690	0.999942	0.550512	0.974573	0.719402
xtrop	0.9	0.9	0.9	1	21833	26156	0.999947	0.612713	0.978231	0.77097
xtrop	0.95	0.4	0.4	0	21833	20921	0.999978	0.869816	0.992953	0.937407		Y	Y		Y
xtrop	0.95	0.4	0.4	1	21833	25250	0.999949	0.625367	0.980444	0.797936
xtrop	0.95	0.4	0.6	0	21833	22530	0.999966	0.780787	0.988579	0.892292
xtrop	0.95	0.4	0.6	1	21833	25525	0.99995	0.624873	0.980382	0.795617
xtrop	0.95	0.4	0.8	0	21833	25548	0.999953	0.648637	0.98113	0.803933
xtrop	0.95	0.4	0.8	1	21833	26241	0.999949	0.609606	0.979341	0.780399
xtrop	0.95	0.4	0.9	0	21833	28254	0.999944	0.551127	0.975211	0.721005
xtrop	0.95	0.4	0.9	1	21833	27789	0.999945	0.562845	0.97621	0.735853
xtrop	0.95	0.6	0.4	0	21833	21808	0.999968	0.797578	0.98964	0.904617
xtrop	0.95	0.6	0.4	1	21833	25250	0.999949	0.625367	0.980444	0.797936
xtrop	0.95	0.6	0.6	0	21833	22530	0.999967	0.781208	0.988581	0.892308
xtrop	0.95	0.6	0.6	1	21833	25525	0.99995	0.624639	0.980378	0.795583
xtrop	0.95	0.6	0.8	0	21833	25548	0.999953	0.648637	0.98113	0.803933
xtrop	0.95	0.6	0.8	1	21833	26241	0.999949	0.609606	0.979341	0.780399
xtrop	0.95	0.6	0.9	0	21833	28254	0.999944	0.551127	0.975211	0.721005
xtrop	0.95	0.6	0.9	1	21833	27789	0.999945	0.562845	0.97621	0.735853
xtrop	0.95	0.8	0.4	0	21833	23817	0.999955	0.684836	0.983661	0.83871
xtrop	0.95	0.8	0.4	1	21833	25250	0.999949	0.625367	0.980444	0.797936
xtrop	0.95	0.8	0.6	0	21833	24164	0.999956	0.685537	0.983622	0.836595
xtrop	0.95	0.8	0.6	1	21833	25525	0.99995	0.624487	0.980372	0.795535
xtrop	0.95	0.8	0.8	0	21833	25548	0.999953	0.648637	0.98113	0.803933
xtrop	0.95	0.8	0.8	1	21833	26241	0.999949	0.609606	0.979341	0.780399
xtrop	0.95	0.8	0.9	0	21833	28254	0.999944	0.551127	0.975211	0.721005
xtrop	0.95	0.8	0.9	1	21833	27789	0.999945	0.562845	0.97621	0.735853
xtrop	0.95	0.9	0.4	0	21833	25137	0.99995	0.635486	0.9806	0.800424
xtrop	0.95	0.9	0.4	1	21833	25250	0.999949	0.625367	0.980444	0.797936
xtrop	0.95	0.9	0.6	0	21833	25424	0.999951	0.635333	0.980583	0.798498
xtrop	0.95	0.9	0.6	1	21833	25525	0.99995	0.624403	0.980372	0.795521
xtrop	0.95	0.9	0.8	0	21833	26319	0.999949	0.615395	0.979206	0.778691
xtrop	0.95	0.9	0.8	1	21833	26241	0.999949	0.609606	0.979341	0.780399
xtrop	0.95	0.9	0.9	0	21833	28254	0.999944	0.551127	0.975211	0.721005
xtrop	0.95	0.9	0.9	1	21833	27789	0.999945	0.562845	0.97621	0.735853
xtrop	0.98	0.4	0.4	0	21833	21869	0.999977	0.856074	0.992998	0.935807				Y
xtrop	0.98	0.4	0.4	1	21833	27467	0.999945	0.554658	0.977389	0.74946
xtrop	0.98	0.4	0.6	0	21833	23399	0.999965	0.760392	0.988512	0.888436
xtrop	0.98	0.4	0.6	1	21833	27657	0.999945	0.552823	0.97728	0.746869
xtrop	0.98	0.4	0.8	0	21833	26313	0.999952	0.624682	0.981072	0.798196
xtrop	0.98	0.4	0.8	1	21833	28198	0.999944	0.539394	0.976426	0.733217
xtrop	0.98	0.4	0.9	0	21833	28968	0.999944	0.529615	0.975234	0.714539
xtrop	0.98	0.4	0.9	1	21833	29451	0.999941	0.500589	0.973958	0.694801
xtrop	0.98	0.6	0.4	0	21833	22747	0.999967	0.780467	0.989692	0.902072
xtrop	0.98	0.6	0.4	1	21833	27467	0.999945	0.554658	0.977389	0.74946
xtrop	0.98	0.6	0.6	0	21833	23399	0.999965	0.760392	0.988512	0.888436
xtrop	0.98	0.6	0.6	1	21833	27657	0.999945	0.552823	0.97728	0.746869
xtrop	0.98	0.6	0.8	0	21833	26313	0.999952	0.624682	0.981072	0.798196
xtrop	0.98	0.6	0.8	1	21833	28198	0.999944	0.539394	0.976426	0.733217
xtrop	0.98	0.6	0.9	0	21833	28968	0.999944	0.529615	0.975234	0.714539
xtrop	0.98	0.6	0.9	1	21833	29451	0.999941	0.500593	0.973958	0.694806
xtrop	0.98	0.8	0.4	0	21833	24714	0.999955	0.666195	0.983801	0.835235
xtrop	0.98	0.8	0.4	1	21833	27467	0.999945	0.554658	0.977389	0.74946
xtrop	0.98	0.8	0.6	0	21833	25015	0.999955	0.664584	0.983647	0.832159
xtrop	0.98	0.8	0.6	1	21833	27657	0.999945	0.552823	0.97728	0.746869
xtrop	0.98	0.8	0.8	0	21833	26313	0.999952	0.624682	0.981072	0.798196
xtrop	0.98	0.8	0.8	1	21833	28198	0.999944	0.539394	0.976426	0.733217
xtrop	0.98	0.8	0.9	0	21833	28968	0.999944	0.529615	0.975234	0.714539
xtrop	0.98	0.8	0.9	1	21833	29451	0.999941	0.500593	0.973958	0.694806
xtrop	0.98	0.9	0.4	0	21833	26009	0.99995	0.614372	0.980663	0.795326
xtrop	0.98	0.9	0.4	1	21833	27467	0.999945	0.554658	0.977389	0.74946
xtrop	0.98	0.9	0.6	0	21833	26254	0.99995	0.611628	0.980531	0.792467
xtrop	0.98	0.9	0.6	1	21833	27657	0.999945	0.552812	0.977273	0.746788
xtrop	0.98	0.9	0.8	0	21833	27092	0.999949	0.59114	0.979134	0.772134
xtrop	0.98	0.9	0.8	1	21833	28198	0.999944	0.539394	0.976426	0.733217
xtrop	0.98	0.9	0.9	0	21833	28968	0.999944	0.529615	0.975234	0.714539
xtrop	0.98	0.9	0.9	1	21833	29451	0.999941	0.500593	0.973958	0.694806
