# Supplementary material for: BINge: Multispecies Ortholog Clustering for Differential Gene Expression Analyses
Source: Mol Ecol Resour. 2026 Apr 27;26:e70137. doi: 10.1111/1755-0998.70137 (PMC13112135; doi:10.1111/1755-0998.70137)
Supplement: Supplementary file 1 — Figure S1: A depiction of how a chimera may appear in a component during BINge's clustering by co‐occurrence module. [file MEN-26-e70137-s001.zip › Supplementary_File_2.xlsx]

## Sheet: suppT2
Species	Vote threshold	Pre-seeded?	Num. reference genes	Num. predicted clusters	Rand Score	Adj. Rand Score	NMI	AMI	Cluster size differences	Overview of size differences	Value is not informative as result is too similar to random or 1 sequence = 1 cluster clustering output.
B. rapa	0.2	Yes	41403	37814	0.99999	0.846879	0.995873	0.932032	0.33 Yes vs 0.66 Yes	0.33 Yes vs 0.66 Yes (microbial)	Best observed value
	0.2	No		40733	0.999993	0.874836	0.997812	0.961544	1395	0	<-Minimum value reported in article
	0.33	Yes		38243	0.999994	0.892006	0.996915	0.948165	0.0351935	0.000469943
	0.33	No		40759	0.999995	0.903019	0.997887	0.962593		0.000682827
	0.5	Yes		38731	0.999992	0.874281	0.997508	0.957574	0.33 No vs 0.66 No	0.33 Yes vs 0.66 Yes (others)
	0.5	No		40799	0.999994	0.897175	0.997852	0.961981	199	0.0154685
	0.66	Yes		39638	0.999993	0.881001	0.997862	0.962511	0.00485864	0.0317337
	0.66	No		40958	0.999995	0.898267	0.997921	0.962558		0.0680334	<-Maximum value reported in article
	0.75	Yes		39874	0.999994	0.897206	0.997727	0.959156		0.33 Yes vs 0.66 Yes (all)
	0.75	No		41099	0.999994	0.895855	0.997834	0.960297		0
C. albicans	0.2	Yes	6030	5973	0.999997	0	0.999263	-8.78782e-07	0.33 Yes vs 0.66 Yes	0.0154685	<-Median value reported in article
	0.2	No		5974	0.999997	0	0.999263	-4.60734e-07	0	0.0680334
	0.33	Yes		5973	0.999997	0	0.999263	-8.78782e-07	0	0.33 No vs 0.66 No (microbial)
	0.33	No		5974	0.999997	0	0.999263	-4.60734e-07		-0.00016742
	0.5	Yes		5973	0.999997	0	0.999276	2.69713e-07	0.33 No vs 0.66 No	0.000369762
	0.5	No		5974	0.999997	0	0.999276	-8.95183e-07	-1	0.000852951
	0.66	Yes		5973	0.999998	0	0.999447	9.69074e-07	-0.00016742	0.33 No vs 0.66 No (others)
	0.66	No		5973	0.999998	0	0.999433	7.44448e-07		0.00135715
	0.75	Yes		5973	0.999998	0	0.999447	9.69074e-07		0.00679024
	0.75	No		5973	0.999998	0	0.999433	7.44448e-07		0.0312544
D. rerio	0.2	Yes	32736	28593	0.999988	0.896852	0.992606	0.920651	0.33 Yes vs 0.66 Yes	0.33 No vs 0.66 No (all)
	0.2	No		28960	0.999988	0.897514	0.992346	0.917187	943	-0.00016742
	0.33	Yes		28773	0.999989	0.9057	0.992936	0.923542	0.0317337	0.00135715
	0.33	No		29016	0.999989	0.901766	0.992555	0.918971		0.0312544
	0.5	Yes		29018	0.999991	0.917053	0.993512	0.928484	0.33 No vs 0.66 No
	0.5	No		29089	0.99999	0.90596	0.992885	0.921608	631
	0.66	Yes		29716	0.999992	0.923096	0.993691	0.927785	0.0212838
	0.66	No		29647	0.999991	0.912501	0.993232	0.922603
	0.75	Yes		30179	0.999991	0.91932	0.99349	0.923166
	0.75	No		29882	0.99999	0.909122	0.993031	0.918311
E. coli	0.2	Yes	5281	4988	0.999967	0	0.996476	7.57083e-08	0.33 Yes vs 0.66 Yes
	0.2	No		4988	0.999967	0	0.996476	7.57086e-08	2
	0.33	Yes		4988	0.999967	0	0.996476	7.57083e-08	0.000400802
	0.33	No		4988	0.999967	0	0.996476	7.57086e-08
	0.5	Yes		4988	0.999967	0	0.996451	-8.36668e-08	0.33 No vs 0.66 No
	0.5	No		4988	0.999967	0	0.996451	-8.36668e-08	1
	0.66	Yes		4990	0.999969	0	0.996715	9.81382e-08	0.000200441
	0.66	No		4989	0.999969	0	0.996653	9.65424e-08
	0.75	Yes		4993	0.999973	0	0.997019	2.96647e-08
	0.75	No		4989	0.999969	0	0.996689	9.7349e-08
H. lucentense	0.2	Yes	3787	3708	0.999992	0	0.999443	-1.66169e-07	0.33 Yes vs 0.66 Yes
	0.2	No		3708	0.999992	0	0.999443	-1.66169e-07	2
	0.33	Yes		3708	0.999992	0	0.999443	-1.66169e-07	0.000539084
	0.33	No		3708	0.999992	0	0.999443	-1.66169e-07
	0.5	Yes		3709	0.999996	0	0.999553	-2.06445e-07	0.33 No vs 0.66 No
	0.5	No		3709	0.999996	0	0.999553	-2.06445e-07	2
	0.66	Yes		3710	0.999997	0	0.999652	-8.74147e-08	0.000539084
	0.66	No		3710	0.999997	0	0.999652	-8.74147e-08
	0.75	Yes		3710	0.999997	0	0.999652	-8.74147e-08
	0.75	No		3710	0.999997	0	0.999652	-8.74147e-08
H. sapiens	0.2	Yes	23326	19115	0.999956	0.862437	0.989559	0.961919	0.33 Yes vs 0.66 Yes
	0.2	No		20388	0.999958	0.862922	0.989395	0.96074	1417
	0.33	Yes		19411	0.99996	0.87035	0.990263	0.96424	0.0680334
	0.33	No		20426	0.99996	0.868117	0.989677	0.961658
	0.5	Yes		19702	0.99996	0.872693	0.99073	0.965647	0.33 No vs 0.66 No
	0.5	No		20504	0.999959	0.868066	0.989734	0.961614	659
	0.66	Yes		20828	0.99996	0.873566	0.990582	0.964288	0.0312544
	0.66	No		21085	0.999965	0.886007	0.989496	0.959917
	0.75	Yes		22164	0.99996	0.872981	0.989395	0.958914
	0.75	No		21880	0.999964	0.88354	0.988446	0.95512
S. cerevisiae	0.2	Yes	6014	5856	0.99998	0	0.997515	-1.96625e-07	0.33 Yes vs 0.66 Yes
	0.2	No		5862	0.99998	0	0.997565	-1.81842e-07	4
	0.33	Yes		5854	0.999989	0	0.998	-4.98044e-08	0.000682827
	0.33	No		5857	0.999989	0	0.998027	-1.96763e-07
	0.5	Yes		5855	0.99999	0	0.998167	-3.25768e-07	0.33 No vs 0.66 No
	0.5	No		5857	0.99999	0	0.998193	-3.30726e-07	5
	0.66	Yes		5858	0.999992	0	0.998396	5.85139e-07	0.000852951
	0.66	No		5862	0.999992	0	0.998398	-9.90784e-09
	0.75	Yes		5858	0.999992	0	0.998428	2.72478e-07
	0.75	No		5862	0.999992	0	0.998429	7.05431e-08
A. thaliana	0.2	Yes	27416	26391	0.999998	0.956725	0.998709	0.964212	0.33 Yes vs 0.66 Yes
	0.2	No		27231	0.999999	0.982935	0.999524	0.986413	417
	0.33	Yes		26541	0.999999	0.969713	0.99911	0.975157	0.0154685
	0.33	No		27226	0.999999	0.983624	0.99955	0.987112
	0.5	Yes		26687	0.999999	0.97797	0.999347	0.981575	0.33 No vs 0.66 No
	0.5	No		27218	0.999999	0.984179	0.999575	0.987732	37
	0.66	Yes		26958	0.999999	0.981321	0.999423	0.983135	0.00135715
	0.66	No		27263	0.999999	0.982773	0.999556	0.986591
	0.75	Yes		27023	0.999999	0.978995	0.999365	0.980795
	0.75	No		27292	0.999999	0.980853	0.999519	0.984555
X. tropicalis	0.2	Yes	21833	21325	0.999996	0.975966	0.998823	0.989487	0.33 Yes vs 0.66 Yes
	0.2	No		21638	0.999997	0.980204	0.998708	0.988322	514
	0.33	Yes		21417	0.999996	0.97896	0.998995	0.990979	0.0234371
	0.33	No		21648	0.999997	0.980249	0.998727	0.988476
	0.5	Yes		21534	0.999999	0.991645	0.999228	0.993012	0.33 No vs 0.66 No
	0.5	No		21702	0.999997	0.980901	0.998752	0.988648	148
	0.66	Yes		21931	0.999998	0.988971	0.998667	0.98771	0.00679024
	0.66	No		21796	0.999997	0.983331	0.998748	0.988495
	0.75	Yes		22278	0.999997	0.983723	0.997897	0.980227
	0.75	No		21923	0.999996	0.978185	0.998487	0.985911
