# Supplementary material for: BINge: Multispecies Ortholog Clustering for Differential Gene Expression Analyses
Source: Mol Ecol Resour. 2026 Apr 27;26:e70137. doi: 10.1111/1755-0998.70137 (PMC13112135; doi:10.1111/1755-0998.70137)
Supplement: Supplementary file 1 — Figure S1: A depiction of how a chimera may appear in a component during BINge's clustering by co‐occurrence module. [file MEN-26-e70137-s001.zip › Supplementary_File_3.xlsx]

## Sheet: suppT3
Species	Clusterer	Num. genes	Num. predicted clusters	Rand Score	Adj. Rand Score	NMI	AMI		Value is not informative as result is too similar to random or 1 sequence = 1 cluster clustering output.
B. rapa	BINge pre-seeded	41403	39638	0.999993	0.881001	0.997862	0.962511		Best observed value
	BINge no reference		40958	0.999995	0.898267	0.997921	0.962558
	MMseqs2		40109	0.999986	0.775962	0.9943	0.902919
	CD-HIT		40271	0.99999	0.825034	0.994653	0.907922
	Corset		37871	0.999986	0.789574	0.995078	0.918522
	Corset (adjusted)		40452	0.999987	0.783072	0.994865	0.911354
C. albicans	BINge pre-seeded	6030	5973	0.999998	0	0.999447	9.69074e-07
	BINge no reference		5973	0.999998	0	0.999433	7.44448e-07
	MMseqs2		5996	0.999998	0	0.999541	-4.06e-07
	CD-HIT		5995	0.999998	0	0.999528	-3.95e-07
	Corset		5957	0.999997	0	0.999229	6.9e-07
	Corset (adjusted)		5973	0.999997	0	0.999232	-2.42e-07
D. rerio	BINge pre-seeded	32736	29716	0.999992	0.923096	0.993691	0.927785
	BINge no reference		29647	0.999991	0.912501	0.993232	0.922603
	MMseqs2		26467	0.99996	0.69766	0.98183	0.816328
	CD-HIT		27039	0.999967	0.717042	0.981993	0.812664
	Corset		26849	0.999982	0.862869	0.990343	0.898923
	Corset (adjusted)		32051	0.999984	0.848752	0.989471	0.879426
E. coli	BINge pre-seeded	5281	4990	0.999969	0	0.996715	9.81382e-08
	BINge no reference		4989	0.999969	0	0.996653	9.65424e-08
	MMseqs2		4955	0.999959	0	0.995598	-1.2e-08
	CD-HIT		4960	0.999961	0	0.995743	-1.23e-08
	Corset		-	-	-	-	-
	Corset (adjusted)		-	-	-	-	-
H. lucen	BINge pre-seeded	3787	3710	0.999997	0	0.999652	-8.74147e-08
	BINge no reference		3710	0.999997	0	0.999652	-8.74147e-08
	MMseqs2		3706	0.999987	0	0.999247	-1.24e-07
	CD-HIT		3706	0.999987	0	0.999247	-1.24e-07
	Corset		-	-	-	-	-
	Corset (adjusted)		-	-	-	-	-
H. sapiens	BINge pre-seeded	23326	20828	0.99996	0.873566	0.990582	0.964288
	BINge no reference		21085	0.999965	0.886007	0.989496	0.959917
	MMseqs2		22153	0.999939	0.798082	0.982516	0.934442
	CD-HIT		22374	0.99993	0.758706	0.979325	0.921581
	Corset		20971	0.999959	0.877073	0.98351	0.938277
	Corset (adjusted)		44783	0.999957	0.82453	0.969541	0.867995
S. cerevisiae	BINge pre-seeded	6014	5858	0.999992	0	0.998396	5.85139e-07
	BINge no reference		5862	0.999992	0	0.998398	-9.90784e-09
	MMseqs2		5877	0.999963	0	0.997109	1.81e-07
	CD-HIT		5879	0.999964	0	0.997168	1.84e-07
	Corset		5806	0.999983	0	0.998181	-3.84e-08
	Corset (adjusted)		5914	0.999984	0	0.998218	2.96e-07
A. thaliana	BINge pre-seeded	27416	26958	0.999999	0.981321	0.999423	0.983135
	BINge no reference		27263	0.999999	0.982773	0.999556	0.986591
	MMseqs2		27503	0.999998	0.939147	0.99845	0.955248
	CD-HIT		27194	0.999998	0.933737	0.998308	0.952191
	Corset		21153	0.999998	0.968952	0.99884	0.972285
	Corset (adjusted)		27772	0.999998	0.943449	0.998133	0.945195
X. tropicalis	BINge pre-seeded	21833	21931	0.999998	0.988971	0.998667	0.98771
	BINge no reference		21796	0.999997	0.983331	0.998748	0.988495
	MMseqs2		21542	0.999981	0.89045	0.993505	0.941582
	CD-HIT		21869	0.999977	0.856074	0.992998	0.935807
	Corset		19158	0.999989	0.941464	0.996046	0.966371
	Corset (adjusted)		21913	0.999985	0.913642	0.99466	0.951783
