# Supplementary material for: BINge: Multispecies Ortholog Clustering for Differential Gene Expression Analyses
Source: Mol Ecol Resour. 2026 Apr 27;26:e70137. doi: 10.1111/1755-0998.70137 (PMC13112135; doi:10.1111/1755-0998.70137)
Supplement: Supplementary file 1 — Figure S1: A depiction of how a chimera may appear in a component during BINge's clustering by co‐occurrence module. [file MEN-26-e70137-s001.zip › Supplementary_File_4.xlsx]

## Sheet: clusters_and_completeness
Clustering tool	Num. predicted clusters	C (%)	S (%)	D (%)	F (%)	M (%)
All	49917	98.49	84.09	14.4	1.03	0.47
SonicParanoid2	20951	91.88	75.24	16.64	1.2	6.92
OrthoFinder	31667	98.58	64.79	33.79	0.82	0.6
MMseqs2	56843	84.95	63.71	21.24	10.15	4.9

## Sheet: cluster_metrics
Species	Clustered with	Rand Score	Adj. Rand Score	NMI	AMI		Figure 4 displays results for 'All', 'SonicParanoid2', 'OrthoFinder' and 'MMseqs2'
C. maxima	All	0.999995	0.951672	0.996399	0.953417		Figure 5 displays results for 'Self', 'All', 'Others', 'C. reticulata', 'C. sinensis', and 'C. hindsii'
C. maxima	SonicParanoid2	0.999862	0.291551	0.960094	0.522064
C. maxima	OrthoFinder	0.999969	0.677364	0.979929	0.726816
C. maxima	MMseqs2	0.999993	0.921584	0.994385	0.928629
C. maxima	Self	0.999998	0.976703	0.998421	0.977611
C. maxima	Others	0.999994	0.939508	0.995658	0.940706
C. maxima	C. reticulata	0.999993	0.929579	0.994956	0.932018
C. maxima	C. sinensis	0.999994	0.936515	0.995425	0.938104
C. maxima	C. hindsii	0.999993	0.928945	0.994965	0.93197
C. reticulata	All	0.999997	0.96603	0.997563	0.960311
C. reticulata	SonicParanoid2	0.998767	0.0313033	0.906196	0.281144
C. reticulata	OrthoFinder	0.999964	0.58247	0.977845	0.661608
C. reticulata	MMseqs2	0.999992	0.905831	0.9943	0.91233
C. reticulata	Self	0.999999	0.983255	0.99897	0.982048
C. reticulata	Others	0.999996	0.954645	0.996827	0.94734
C. reticulata	C. maxima	0.999995	0.940325	0.995992	0.934578
C. reticulata	C. sinensis	0.999996	0.95045	0.996503	0.94314
C. reticulata	C. hindsii	0.999995	0.942292	0.996056	0.936102
C. sinensis	All	0.999998	0.982082	0.998417	0.978602
C. sinensis	SonicParanoid2	0.998821	0.0359914	0.899885	0.312157
C. sinensis	OrthoFinder	0.999968	0.645071	0.978422	0.720483
C. sinensis	MMseqs2	0.999995	0.946616	0.995862	0.948594
C. sinensis	Self	0.999999	0.982853	0.998661	0.981588
C. sinensis	Others	0.999997	0.97066	0.997632	0.967725
C. sinensis	C. maxima	0.999997	0.964489	0.997155	0.961582
C. sinensis	C. reticulata	0.999997	0.959773	0.996842	0.957673
C. sinensis	C. hindsii	0.999996	0.954376	0.996595	0.954441
C. hindsii	All	0.999968	0	0.993218	3.3219e-07
C. hindsii	SonicParanoid2	0.999387	0	0.945168	-1.48975e-08
C. hindsii	OrthoFinder	0.998762	0	0.947697	1.60341e-07
C. hindsii	MMseqs2	0.999907	0	0.987058	1.1357e-06
C. hindsii	Self	0.999999	0	0.998731	-1.40869e-05
C. hindsii	Others	0.999927	0	0.990014	1.76642e-06
C. hindsii	C. maxima	0.999983	0	0.991537	2.34225e-07
C. hindsii	C. reticulata	0.999871	0	0.987243	4.92723e-07
C. hindsii	C. sinensis	0.99998	0	0.991211	-7.33081e-07
