# Supplementary material for: BINge: Multispecies Ortholog Clustering for Differential Gene Expression Analyses
Source: Mol Ecol Resour. 2026 Apr 27;26:e70137. doi: 10.1111/1755-0998.70137 (PMC13112135; doi:10.1111/1755-0998.70137)
Supplement: Supplementary file 1 — Figure S1: A depiction of how a chimera may appear in a component during BINge's clustering by co‐occurrence module. [file MEN-26-e70137-s001.zip › Supplementary_File_5.xlsx]

## Sheet: mmseqs_optimisation
Identity	Coverage	C (%)	S (%)	D (%)	F (%)	M (%)	Species	Num. reference genes	Num. predicted clusters	Rand Score	Adj. Rand Score	NMI	AMI		Best RI	Best ARI	Best NMI	Best AMI			BEST	Rand Score	Adj. Rand Score	NMI	AMI
0.8	0.2	97.01	23.46	73.55	2.39	0.6	human	23310	19906	0.999966	0.887875	0.987652	0.954331								human	0.999968	0.893274	0.987652	0.954331
0.8	0.2	97.01	23.46	73.55	2.39	0.6	mouse	22192	19758	0.999972	0.894761	0.989934	0.954682								mouse	0.999977	0.909809	0.990639	0.957205
0.8	0.2	97.01	23.46	73.55	2.39	0.6	rat	21990	19614	0.999983	0.916822	0.991261	0.9509								rat	0.999987	0.933284	0.992399	0.956513
0.8	0.2	97.01	23.46	73.55	2.39	0.6	zebrafish	32717	22615	0.999912	0.553315	0.976478	0.787309								zebrafish	0.99996	0.68322	0.982411	0.823442
0.8	0.3	97.65	22.72	74.93	2.06	0.3	human	23310	20379	0.999963	0.876095	0.987131	0.95216
0.8	0.3	97.65	22.72	74.93	2.06	0.3	mouse	22192	20060	0.999974	0.901717	0.989689	0.953346								Best is preferenced as 0.92 / 0.6 as its ARI is optimal and AMI is comparable to the best
0.8	0.3	97.65	22.72	74.93	2.06	0.3	rat	21990	19867	0.999983	0.914737	0.991104	0.949779
0.8	0.3	97.65	22.72	74.93	2.06	0.3	zebrafish	32717	22892	0.999915	0.557989	0.977113	0.791052
0.8	0.4	98.16	21.74	76.42	1.61	0.24	human	23310	20984	0.999961	0.870021	0.986412	0.949181
0.8	0.4	98.16	21.74	76.42	1.61	0.24	mouse	22192	20425	0.999973	0.897643	0.989146	0.950628
0.8	0.4	98.16	21.74	76.42	1.61	0.24	rat	21990	20148	0.999984	0.91556	0.99089	0.94828
0.8	0.4	98.16	21.74	76.42	1.61	0.24	zebrafish	32717	23224	0.999924	0.586306	0.977959	0.796103
0.8	0.6	99.35	18.37	80.98	0.57	0.09	human	23310	23732	0.999957	0.850758	0.982428	0.932721
0.8	0.6	99.35	18.37	80.98	0.57	0.09	mouse	22192	22316	0.999969	0.876657	0.985967	0.934737
0.8	0.6	99.35	18.37	80.98	0.57	0.09	rat	21990	21718	0.99998	0.894498	0.988142	0.931065
0.8	0.6	99.35	18.37	80.98	0.57	0.09	zebrafish	32717	24265	0.999939	0.627134	0.978488	0.794301
0.8	0.8	99.76	11.21	88.55	0.18	0.06	human	23310	31997	0.999941	0.776567	0.969162	0.87274
0.8	0.8	99.76	11.21	88.55	0.18	0.06	mouse	22192	27993	0.999955	0.800442	0.9755	0.877513
0.8	0.8	99.76	11.21	88.55	0.18	0.06	rat	21990	26604	0.999968	0.81439	0.979223	0.869778
0.8	0.8	99.76	11.21	88.55	0.18	0.06	zebrafish	32717	26297	0.999947	0.643816	0.978054	0.777629
0.8	0.9	99.83	5.58	94.25	0.12	0.06	human	23310	41766	0.999922	0.675586	0.954862	0.797352
0.8	0.9	99.83	5.58	94.25	0.12	0.06	mouse	22192	34209	0.999936	0.691322	0.964435	0.808153
0.8	0.9	99.83	5.58	94.25	0.12	0.06	rat	21990	31699	0.999956	0.721675	0.970379	0.799352
0.8	0.9	99.83	5.58	94.25	0.12	0.06	zebrafish	32717	28217	0.999949	0.61059	0.975918	0.740925
0.8	0.95	99.82	2.86	96.96	0.12	0.06	human	23310	52170	0.999905	0.558678	0.9416	0.714532
0.8	0.95	99.82	2.86	96.96	0.12	0.06	mouse	22192	40398	0.999922	0.581085	0.95455	0.735842
0.8	0.95	99.82	2.86	96.96	0.12	0.06	rat	21990	36646	0.999945	0.615536	0.961997	0.721889
0.8	0.95	99.82	2.86	96.96	0.12	0.06	zebrafish	32717	30451	0.999948	0.564559	0.973168	0.690389
0.85	0.2	97.88	16.96	80.92	1.73	0.39	human	23310	20986	0.999968	0.893274	0.987628	0.953706
0.85	0.2	97.88	16.96	80.92	1.73	0.39	mouse	22192	20818	0.999976	0.908992	0.990639	0.957205
0.85	0.2	97.88	16.96	80.92	1.73	0.39	rat	21990	20568	0.999987	0.933284	0.992399	0.956513
0.85	0.2	97.88	16.96	80.92	1.73	0.39	zebrafish	32717	23722	0.999932	0.608491	0.979705	0.808349
0.85	0.3	98.27	16.19	82.08	1.43	0.3	human	23310	21481	0.999963	0.875006	0.986808	0.950349
0.85	0.3	98.27	16.19	82.08	1.43	0.3	mouse	22192	21149	0.999977	0.909809	0.990253	0.955196
0.85	0.3	98.27	16.19	82.08	1.43	0.3	rat	21990	20811	0.999987	0.930897	0.992204	0.955191
0.85	0.3	98.27	16.19	82.08	1.43	0.3	zebrafish	32717	23977	0.999935	0.616326	0.980221	0.811704
0.85	0.4	98.75	15.09	83.66	1.16	0.09	human	23310	22106	0.999962	0.868468	0.985877	0.946528
0.85	0.4	98.75	15.09	83.66	1.16	0.09	mouse	22192	21535	0.999975	0.90176	0.989556	0.95172
0.85	0.4	98.75	15.09	83.66	1.16	0.09	rat	21990	21081	0.999986	0.925971	0.991839	0.952862
0.85	0.4	98.75	15.09	83.66	1.16	0.09	zebrafish	32717	24261	0.999936	0.618289	0.980588	0.81358
0.85	0.6	99.41	11.51	87.9	0.51	0.09	human	23310	25106	0.999956	0.846548	0.98137	0.927658
0.85	0.6	99.41	11.51	87.9	0.51	0.09	mouse	22192	23569	0.999971	0.882325	0.986035	0.933901
0.85	0.6	99.41	11.51	87.9	0.51	0.09	rat	21990	22790	0.999982	0.904174	0.988784	0.933514
0.85	0.6	99.41	11.51	87.9	0.51	0.09	zebrafish	32717	25248	0.999949	0.662848	0.980789	0.809838
0.85	0.8	99.85	6.05	93.8	0.12	0.03	human	23310	33566	0.999939	0.766505	0.967753	0.865042
0.85	0.8	99.85	6.05	93.8	0.12	0.03	mouse	22192	29264	0.999955	0.798907	0.975364	0.874899
0.85	0.8	99.85	6.05	93.8	0.12	0.03	rat	21990	27716	0.999969	0.818011	0.979496	0.869096
0.85	0.8	99.85	6.05	93.8	0.12	0.03	zebrafish	32717	27196	0.99995	0.651057	0.979636	0.787465
0.85	0.9	99.85	2.98	96.87	0.12	0.03	human	23310	42790	0.999922	0.66965	0.954392	0.793497
0.85	0.9	99.85	2.98	96.87	0.12	0.03	mouse	22192	35178	0.999938	0.695322	0.964839	0.808164
0.85	0.9	99.85	2.98	96.87	0.12	0.03	rat	21990	32533	0.999958	0.726231	0.970961	0.800474
0.85	0.9	99.85	2.98	96.87	0.12	0.03	zebrafish	32717	28974	0.999955	0.640614	0.977825	0.754984
0.85	0.95	99.85	1.46	98.39	0.12	0.03	human	23310	53013	0.999906	0.558222	0.941563	0.712752
0.85	0.95	99.85	1.46	98.39	0.12	0.03	mouse	22192	41278	0.999923	0.584791	0.955011	0.736097
0.85	0.95	99.85	1.46	98.39	0.12	0.03	rat	21990	37357	0.999946	0.622384	0.96271	0.72398
0.85	0.95	99.85	1.46	98.39	0.12	0.03	zebrafish	32717	31142	0.999952	0.579854	0.974741	0.701439
0.9	0.2	98.51	11.6	86.91	1.28	0.21	human	23310	22659	0.999964	0.876877	0.985242	0.943724
0.9	0.2	98.51	11.6	86.91	1.28	0.21	mouse	22192	22130	0.999974	0.89635	0.989773	0.952353
0.9	0.2	98.51	11.6	86.91	1.28	0.21	rat	21990	21944	0.999986	0.925545	0.99203	0.953284
0.9	0.2	98.51	11.6	86.91	1.28	0.21	zebrafish	32717	24769	0.999945	0.648791	0.981616	0.820275
0.9	0.3	98.75	11.03	87.72	1.01	0.24	human	23310	23161	0.99996	0.861263	0.984493	0.940559
0.9	0.3	98.75	11.03	87.72	1.01	0.24	mouse	22192	22427	0.999975	0.897808	0.989435	0.950565
0.9	0.3	98.75	11.03	87.72	1.01	0.24	rat	21990	22129	0.999986	0.92504	0.991885	0.952291
0.9	0.3	98.75	11.03	87.72	1.01	0.24	zebrafish	32717	25015	0.999947	0.655505	0.982081	0.823442					Y
0.9	0.4	98.84	9.9	88.94	0.98	0.18	human	23310	23856	0.999959	0.85471	0.983455	0.936195
0.9	0.4	98.84	9.9	88.94	0.98	0.18	mouse	22192	22820	0.999973	0.891368	0.988659	0.946642
0.9	0.4	98.84	9.9	88.94	0.98	0.18	rat	21990	22406	0.999985	0.919259	0.991402	0.94923
0.9	0.4	98.84	9.9	88.94	0.98	0.18	zebrafish	32717	25248	0.999944	0.63962	0.982118	0.822667
0.9	0.6	99.55	6.53	93.02	0.39	0.06	human	23310	27219	0.999953	0.827538	0.978352	0.914118
0.9	0.6	99.55	6.53	93.02	0.39	0.06	mouse	22192	25095	0.999969	0.868923	0.984787	0.926557
0.9	0.6	99.55	6.53	93.02	0.39	0.06	rat	21990	24280	0.999981	0.89267	0.987951	0.92685
0.9	0.6	99.55	6.53	93.02	0.39	0.06	zebrafish	32717	26225	0.999953	0.672209	0.982044	0.816634
0.9	0.8	99.85	2.71	97.14	0.12	0.03	human	23310	36037	0.999936	0.747385	0.964738	0.849032
0.9	0.8	99.85	2.71	97.14	0.12	0.03	mouse	22192	31055	0.999953	0.780681	0.973766	0.863875
0.9	0.8	99.85	2.71	97.14	0.12	0.03	rat	21990	29329	0.999968	0.802312	0.978521	0.859378
0.9	0.8	99.85	2.71	97.14	0.12	0.03	zebrafish	32717	28139	0.999956	0.664553	0.980555	0.79037
0.9	0.9	99.85	1.49	98.36	0.12	0.03	human	23310	44243	0.999922	0.668693	0.953509	0.787345
0.9	0.9	99.85	1.49	98.36	0.12	0.03	mouse	22192	36283	0.999938	0.690457	0.964695	0.805043
0.9	0.9	99.85	1.49	98.36	0.12	0.03	rat	21990	33602	0.999958	0.720205	0.970926	0.796989
0.9	0.9	99.85	1.49	98.36	0.12	0.03	zebrafish	32717	29668	0.999958	0.65419	0.978933	0.762332
0.9	0.95	99.85	0.98	98.87	0.12	0.03	human	23310	54327	0.999906	0.556677	0.940762	0.706271
0.9	0.95	99.85	0.98	98.87	0.12	0.03	mouse	22192	42269	0.999923	0.579042	0.9549	0.732565
0.9	0.95	99.85	0.98	98.87	0.12	0.03	rat	21990	38254	0.999947	0.625224	0.963007	0.722769
0.9	0.95	99.85	0.98	98.87	0.12	0.03	zebrafish	32717	31719	0.999954	0.593009	0.975751	0.708667
0.92	0.2	98.72	10.14	88.58	1.07	0.21	human	23310	23734	0.99996	0.859708	0.983386	0.935893
0.92	0.2	98.72	10.14	88.58	1.07	0.21	mouse	22192	22937	0.999973	0.890674	0.988908	0.947709
0.92	0.2	98.72	10.14	88.58	1.07	0.21	rat	21990	22715	0.999985	0.915709	0.991408	0.949047
0.92	0.2	98.72	10.14	88.58	1.07	0.21	zebrafish	32717	25292	0.999943	0.635601	0.981737	0.818466
0.92	0.3	98.99	9.78	89.21	0.86	0.15	human	23310	24248	0.999956	0.840685	0.982507	0.932135
0.92	0.3	98.99	9.78	89.21	0.86	0.15	mouse	22192	23245	0.999973	0.886794	0.988392	0.945041
0.92	0.3	98.99	9.78	89.21	0.86	0.15	rat	21990	22883	0.999985	0.916152	0.991248	0.947946
0.92	0.3	98.99	9.78	89.21	0.86	0.15	zebrafish	32717	25538	0.999946	0.64439	0.982177	0.821414
0.92	0.4	98.93	8.59	90.34	0.92	0.15	human	23310	24948	0.999955	0.836293	0.981519	0.92785
0.92	0.4	98.93	8.59	90.34	0.92	0.15	mouse	22192	23653	0.999971	0.879683	0.987586	0.940907
0.92	0.4	98.93	8.59	90.34	0.92	0.15	rat	21990	23182	0.999984	0.91051	0.990752	0.944715
0.92	0.4	98.93	8.59	90.34	0.92	0.15	zebrafish	32717	25760	0.999952	0.668877	0.982411	0.822353				Y
0.92	0.6	99.52	5.16	94.36	0.42	0.06	human	23310	28509	0.999948	0.804182	0.976149	0.904107
0.92	0.6	99.52	5.16	94.36	0.42	0.06	mouse	22192	26006	0.999966	0.851811	0.983425	0.918924
0.92	0.6	99.52	5.16	94.36	0.42	0.06	rat	21990	25126	0.999979	0.881997	0.987193	0.921222
0.92	0.6	99.52	5.16	94.36	0.42	0.06	zebrafish	32717	26739	0.999956	0.68322	0.982116	0.814173			Y
0.92	0.8	99.85	1.88	97.97	0.12	0.03	human	23310	37654	0.999932	0.722494	0.962377	0.836517
0.92	0.8	99.85	1.88	97.97	0.12	0.03	mouse	22192	32144	0.999949	0.760702	0.972375	0.85462
0.92	0.8	99.85	1.88	97.97	0.12	0.03	rat	21990	30262	0.999966	0.788976	0.977616	0.851367
0.92	0.8	99.85	1.88	97.97	0.12	0.03	zebrafish	32717	28675	0.999959	0.671416	0.98056	0.786526
0.92	0.9	99.85	1.04	98.81	0.12	0.03	human	23310	46036	0.999919	0.648298	0.951404	0.774457
0.92	0.9	99.85	1.04	98.81	0.12	0.03	mouse	22192	37456	0.999936	0.673216	0.963451	0.795413
0.92	0.9	99.85	1.04	98.81	0.12	0.03	rat	21990	34554	0.999956	0.707972	0.970101	0.788323
0.92	0.9	99.85	1.04	98.81	0.12	0.03	zebrafish	32717	30178	0.999959	0.655656	0.978931	0.758262
0.92	0.95	99.86	0.72	99.14	0.12	0.03	human	23310	55186	0.999904	0.543667	0.939839	0.699473
0.92	0.95	99.86	0.72	99.14	0.12	0.03	mouse	22192	42899	0.999922	0.56986	0.954515	0.728175
0.92	0.95	99.86	0.72	99.14	0.12	0.03	rat	21990	38844	0.999947	0.61673	0.962692	0.717773
0.92	0.95	99.86	0.72	99.14	0.12	0.03	zebrafish	32717	32012	0.999957	0.600263	0.97608	0.70943
0.95	0.2	98.99	7.93	91.06	0.86	0.15	human	23310	25824	0.999955	0.835599	0.979792	0.920261
0.95	0.2	98.99	7.93	91.06	0.86	0.15	mouse	22192	24575	0.99997	0.871802	0.986791	0.936341
0.95	0.2	98.99	7.93	91.06	0.86	0.15	rat	21990	24304	0.999982	0.895057	0.989869	0.938389
0.95	0.2	98.99	7.93	91.06	0.86	0.15	zebrafish	32717	26396	0.999949	0.642914	0.981678	0.811154
0.95	0.3	98.98	7.36	91.62	0.89	0.12	human	23310	26339	0.999949	0.811007	0.978824	0.915966
0.95	0.3	98.98	7.36	91.62	0.89	0.12	mouse	22192	24894	0.999969	0.866382	0.986245	0.933435
0.95	0.3	98.98	7.36	91.62	0.89	0.12	rat	21990	24482	0.999982	0.895073	0.989663	0.936983
0.95	0.3	98.98	7.36	91.62	0.89	0.12	zebrafish	32717	26627	0.999951	0.650405	0.982012	0.813235
0.95	0.4	99.11	6.68	92.43	0.75	0.15	human	23310	27038	0.999949	0.810492	0.978063	0.912536
0.95	0.4	99.11	6.68	92.43	0.75	0.15	mouse	22192	25298	0.999968	0.861484	0.98554	0.929684
0.95	0.4	99.11	6.68	92.43	0.75	0.15	rat	21990	24744	0.999981	0.890603	0.989236	0.934124
0.95	0.4	99.11	6.68	92.43	0.75	0.15	zebrafish	32717	26847	0.999955	0.674377	0.982208	0.814088
0.95	0.6	99.67	3.64	96.03	0.3	0.03	human	23310	30963	0.999942	0.776764	0.972307	0.885976
0.95	0.6	99.67	3.64	96.03	0.3	0.03	mouse	22192	27814	0.999963	0.836016	0.981298	0.906488
0.95	0.6	99.67	3.64	96.03	0.3	0.03	rat	21990	26838	0.999976	0.860874	0.985396	0.907885
0.95	0.6	99.67	3.64	96.03	0.3	0.03	zebrafish	32717	27807	0.999959	0.681184	0.981752	0.804026
0.95	0.8	99.85	0.98	98.87	0.12	0.03	human	23310	40791	0.999926	0.687173	0.958177	0.813275
0.95	0.8	99.85	0.98	98.87	0.12	0.03	mouse	22192	34228	0.999946	0.740151	0.969971	0.838162
0.95	0.8	99.85	0.98	98.87	0.12	0.03	rat	21990	32147	0.999963	0.764082	0.97555	0.833111
0.95	0.8	99.85	0.98	98.87	0.12	0.03	zebrafish	32717	29723	0.999959	0.657512	0.979954	0.7727
0.95	0.9	99.85	0.45	99.4	0.12	0.03	human	23310	49780	0.999913	0.60794	0.94693	0.74618
0.95	0.9	99.85	0.45	99.4	0.12	0.03	mouse	22192	39878	0.999932	0.64548	0.960743	0.774279
0.95	0.9	99.85	0.45	99.4	0.12	0.03	rat	21990	36539	0.999953	0.675867	0.967872	0.765824
0.95	0.9	99.85	0.45	99.4	0.12	0.03	zebrafish	32717	31231	0.99996	0.638957	0.978227	0.741642		Y
0.95	0.95	99.85	0.3	99.55	0.12	0.03	human	23310	56650	0.999904	0.540624	0.938759	0.691166
0.95	0.95	99.85	0.3	99.55	0.12	0.03	mouse	22192	44022	0.999922	0.569844	0.954207	0.723563
0.95	0.95	99.85	0.3	99.55	0.12	0.03	rat	21990	39861	0.999946	0.60931	0.962303	0.711056
0.95	0.95	99.85	0.3	99.55	0.12	0.03	zebrafish	32717	32566	0.999958	0.608065	0.976473	0.70966
0.98	0.2	99.28	4.26	95.02	0.66	0.06	human	23310	30347	0.999938	0.75193	0.970617	0.877776
0.98	0.2	99.28	4.26	95.02	0.66	0.06	mouse	22192	28086	0.999954	0.781573	0.97998	0.898037
0.98	0.2	99.28	4.26	95.02	0.66	0.06	rat	21990	27449	0.999969	0.810142	0.984088	0.897742
0.98	0.2	99.28	4.26	95.02	0.66	0.06	zebrafish	32717	29109	0.999951	0.594717	0.978991	0.762812
0.98	0.3	99.32	4.03	95.29	0.63	0.06	human	23310	30920	0.999932	0.72016	0.969459	0.872079
0.98	0.3	99.32	4.03	95.29	0.63	0.06	mouse	22192	28429	0.999953	0.774879	0.979336	0.894283
0.98	0.3	99.32	4.03	95.29	0.63	0.06	rat	21990	27593	0.999969	0.808223	0.983857	0.896021
0.98	0.3	99.32	4.03	95.29	0.63	0.06	zebrafish	32717	29307	0.999952	0.596005	0.979108	0.762705
0.98	0.4	99.44	3.7	95.74	0.51	0.06	human	23310	31810	0.999931	0.713277	0.968255	0.866063
0.98	0.4	99.44	3.7	95.74	0.51	0.06	mouse	22192	28912	0.999951	0.765028	0.978443	0.889037
0.98	0.4	99.44	3.7	95.74	0.51	0.06	rat	21990	27894	0.999968	0.800088	0.983252	0.891573
0.98	0.4	99.44	3.7	95.74	0.51	0.06	zebrafish	32717	29515	0.999952	0.59335	0.979094	0.761058
0.98	0.6	99.79	1.73	98.06	0.18	0.03	human	23310	36467	0.999921	0.657691	0.961326	0.830096
0.98	0.6	99.79	1.73	98.06	0.18	0.03	mouse	22192	31908	0.999945	0.728819	0.973398	0.858481
0.98	0.6	99.79	1.73	98.06	0.18	0.03	rat	21990	30394	0.999963	0.757096	0.978665	0.856685
0.98	0.6	99.79	1.73	98.06	0.18	0.03	zebrafish	32717	30499	0.999956	0.604136	0.978504	0.747085
0.98	0.8	99.85	0.18	99.67	0.12	0.03	human	23310	47377	0.999907	0.562628	0.947273	0.747762
0.98	0.8	99.85	0.18	99.67	0.12	0.03	mouse	22192	38866	0.999929	0.615903	0.961782	0.779662
0.98	0.8	99.85	0.18	99.67	0.12	0.03	rat	21990	35998	0.99995	0.647458	0.968709	0.771486
0.98	0.8	99.85	0.18	99.67	0.12	0.03	zebrafish	32717	32410	0.999955	0.569235	0.976412	0.706825
0.98	0.9	99.85	0.15	99.7	0.12	0.03	human	23310	57202	0.999895	0.468115	0.936122	0.671417
0.98	0.9	99.85	0.15	99.7	0.12	0.03	mouse	22192	45052	0.999916	0.514542	0.95247	0.706457
0.98	0.9	99.85	0.15	99.7	0.12	0.03	rat	21990	40717	0.999941	0.548094	0.960873	0.693453
0.98	0.9	99.85	0.15	99.7	0.12	0.03	zebrafish	32717	33919	0.999955	0.53612	0.974454	0.667966
0.98	0.95	99.85	0.12	99.73	0.12	0.03	human	23310	64917	0.999888	0.404129	0.92827	0.610328
0.98	0.95	99.85	0.12	99.73	0.12	0.03	mouse	22192	49534	0.999909	0.443758	0.946265	0.651508
0.98	0.95	99.85	0.12	99.73	0.12	0.03	rat	21990	44189	0.999935	0.483635	0.955577	0.633881
0.98	0.95	99.85	0.12	99.73	0.12	0.03	zebrafish	32717	35258	0.999953	0.497324	0.972506	0.628373

## Sheet: binge
C (%)	S (%)	D (%)	F (%)	M (%)
100	2.44	97.56	0	0
Species	Num. reference genes	Num. predicted clusters	Rand Score	Adj. Rand Score	NMI	AMI
all	85827	69597	-	-	-	-
gene_orthologs	85827	55151	0.999973	0.858045	0.975786	0.911501
human	85827	19499	0.999989	0.9724	0.996228	0.986221
mouse	85827	16478	0.999998	0.992298	0.998594	0.993665
rat	85827	16385	0.999997	0.989159	0.998668	0.992437
zebrafish	85827	25074	0.999987	0.910083	0.992718	0.932282
human_mouse	85827	27858	0.99998	0.930031	0.986425	0.953184
human_zebrafish	85827	44499	0.999976	0.893634	0.982449	0.922415
rat_zebrafish	85827	41387	0.999973	0.783141	0.979811	0.867172
human_rat	85827	27810	0.999981	0.931342	0.986557	0.951466
mouse_zebrafish	85827	41479	0.999972	0.829925	0.980727	0.893707
rat_mouse	85827	19210	0.999996	0.982869	0.996358	0.985999
Pairwise AMI	H. sapiens	M. musculus	R. norvegicus	D. rerio		Pairwise ARI	H. sapiens	M. musculus	R. norvegicus	D. rerio
H. sapiens	0.986221	0.953184	0.951466	0.922415		H. sapiens	0.9724	0.930031	0.931342	0.893634
M. musculus	0.953184	0.993665	0.985999	0.893707		M. musculus	0.930031	0.992298	0.982869	0.829925
R. norvegicus	0.951466	0.985999	0.992437	0.867172		R. norvegicus	0.931342	0.982869	0.989159	0.783141
D. rerio	0.922415	0.893707	0.867172	0.932282		D. rerio	0.893634	0.829925	0.783141	0.910083
Minimum sans D. rerio	0.951466					Minimum sans D. rerio	0.930031
Maximum sans D. rerio	0.985999					Maximum sans D. rerio	0.982869

## Sheet: mmseqs
C (%)	S (%)	D (%)	F (%)	M (%)
99.52	5.16	94.36	0.42	0.06
Species	Num. reference genes	Num. predicted clusters	Rand Score	Adj. Rand Score	NMI	AMI
all	85827	86229	-	-	-	-
gene_orthologs	85827	73168	0.99995	0.696115	0.957835	0.840575
human	85827	27854	0.999959	0.858328	0.980881	0.925344
mouse	85827	21713	0.999968	0.882889	0.986178	0.936638
rat	85827	20707	0.999978	0.894993	0.988845	0.936296
zebrafish	85827	23693	0.999981	0.885471	0.992949	0.934599
human_mouse	85827	42765	0.999949	0.770831	0.966308	0.876812
human_zebrafish	85827	51061	0.999958	0.777258	0.972027	0.873292
rat_zebrafish	85827	43925	0.999965	0.7207	0.97486	0.839013
human_rat	85827	41891	0.999952	0.775136	0.967135	0.873822
mouse_zebrafish	85827	44930	0.99996	0.74808	0.973912	0.859484
rat_mouse	85827	29145	0.999966	0.847951	0.978827	0.915957
Pairwise AMI	H. sapiens	M. musculus	R. norvegicus	D. rerio		Pairwise ARI	H. sapiens	M. musculus	R. norvegicus	D. rerio
H. sapiens	0.925344	0.876812	0.873822	0.873292		H. sapiens	0.858328	0.770831	0.775136	0.777258
M. musculus	0.876812	0.936638	0.915957	0.859484		M. musculus	0.770831	0.882889	0.847951	0.74808
R. norvegicus	0.873822	0.915957	0.936296	0.839013		R. norvegicus	0.775136	0.847951	0.894993	0.7207
D. rerio	0.873292	0.859484	0.839013	0.934599		D. rerio	0.777258	0.74808	0.7207	0.885471
