# Supplementary material for: BINge: Multispecies Ortholog Clustering for Differential Gene Expression Analyses
Source: Mol Ecol Resour. 2026 Apr 27;26:e70137. doi: 10.1111/1755-0998.70137 (PMC13112135; doi:10.1111/1755-0998.70137)
Supplement: Supplementary file 1 — Figure S1: A depiction of how a chimera may appear in a component during BINge's clustering by co‐occurrence module. [file MEN-26-e70137-s001.zip › Supplementary_Table_1.xlsx]

## Sheet: suppT5
Species	SRA Accessions	Biological treatment	Citation
Brassica rapa	SRR23392443	Brassica rapa subsp. Oleifera control	Wang, C., Zhang, P., He, Y., Huang, F., Wang, X., Li, H., Yuan, L., Hou, J., Chen, G., Wang, W., Wu, J., & Tang, X. (2023). Exogenous spraying of IAA improved the efficiency of microspore embryogenesis in Wucai (Brassica campestris L.) by affecting the balance of endogenous hormones, energy metabolism, and cell wall degradation. BMC Genomics, 24, 380. https://doi.org/10.1186/s12864-023-09483-2
	SRR23392444		BioProject PRJNA933255
	SRR23392445
	SRR23392446
	SRR23392447
	SRR23392448
Candida albicans	SRR22675169	Control	Unpublished as of 11/02/26
	SRR22675170		BioProject PRJNA910802
	SRR22675171
	SRR22675172
Danio rerio	SRR25232723	Ovary control	Unpublished as of 28/03/25
	SRR25232735		BioProject PRJNA993416
	SRR25232741
	SRR25232751
Homo sapiens	ERR10226892	Human umbilical vein endothelial cells (HUVECs); control with oscillatory flow treatment	Bosseboeuf, E., Chikh, A., Chaker, A. B., Mitchell, T. P., Vignaraja, D., Rajendrakumar, R., Khambata, R. S., Nightingale, T. D., Mason, J. C., Randi, A. M., Ahluwalia, A., & Raimondi, C. (2023). Neuropilin-1 interacts with VE-cadherin and TGFBR2 to stabilize adherens junctions and prevent activation of endothelium under flow. Science Signaling, 16(786), eabo4863. https://doi.org/10.1126/scisigna…
	ERR10226893	HUVECs; control with laminar flow treatment	BioProject PRJEB56175
	ERR10226896	HUVECs; control in static condition
Saccharomyces cerevisiae	SRR22133907	Control	Hurtig, J. E., & van Hoof, A. (2023). An unknown essential function of tRNA splicing endonuclease is linked to the integrated stress response and intron debranching. Genetics, 224(2), iyad044. https://doi.org/10.1093/genetics/iyad044
	SRR22133911		BioProject PRJNA896630
	SRR22133907
Arabidopsis thaliana	SRR25994675	Control	Gao, J., Qin, P., Tang, S., Guo, L., Dai, C., Wen, J., Yi, B., Ma, C., Shen, J., Fu, T., Zou, J., & Tu, J. (2024). A gain-of-function mutation in BnaIAA13 disrupts vascular tissue and lateral root development in Brassica napus. Journal of Experimental Botany, 75(18), 5592–5610. https://doi.org/10.1093/jxb/erae245
	SRR25994676
	SRR25994677		BioProject PRJNA1014376
Xenopus tropicalis	SRR11586852	Tadpole stage 50	Furman, B. L. S., Cauret, C. M. S., Knytl, M., Song, X.-Y., Premachandra, T., Ofori-Boateng, C., Jordan, D. C., Horb, M. E., & Evans, B. J. (2020). A frog with three sex chromosomes that co-mingle together in nature: Xenopus tropicalis has a degenerate W and a Y that evolved from a Z chromosome. PLoS Genetics, 16(11), e1009121. https://doi.org/10.1371/journal.pgen.1009121
	SRR11586853		BioProject PRJNA627066
	SRR11586854
	SRR11586855
	SRR11586856
